# Supplementary material for: CBP binding outside of promoters and enhancers in Drosophila melanogaster
Source: Epigenetics Chromatin. 2015 Nov 24;8:48. doi: 10.1186/s13072-015-0042-4 (PMC4657240; doi:10.1186/s13072-015-0042-4)
Supplement: Supplementary file 2 — 10.1186/s13072-015-0042-4 GO analysis of genes close to the nine classes of CBP regions. Enrichment of gene ontology clusters for each of the nine classes. [file 13072_2015_42_MOESM2_ESM.xlsx]

## Sheet: ClassI_DAVID
Annotation Cluster 1	Enrichment Score: 38.1174613559599
Category	Term	Count	%	PValue	Genes	List Total	Pop Hits	Pop Total	Fold Enrichment	Bonferroni	Benjamini	FDR
SP_PIR_KEYWORDS	dna-binding	61	50.4132	5.26139e-61	FBGN0000179, FBGN0045852, FBGN0004567, FBGN0008646, FBGN0001138, FBGN0001981, FBGN0004863, FBGN0001077, FBGN0004861, FBGN0003339, FBGN0026058, FBGN0001235, FBGN0004666, FBGN0002522, FBGN0011278, FBGN0003129, FBGN0000233, FBGN0014343, FBGN0003651, FBGN0000439, FBGN0053980, FBGN0000625, FBGN0085424, FBGN0003944, FBGN0001269, FBGN0001323, FBGN0001325, FBGN0005511, FBGN0004606, FBGN0014143, FBGN00004…	111	417	12980	17.1059	4.41957e-59	4.41957e-59	5.6475e-58
GOTERM_MF_FAT	GO:0030528~transcription regulator activity	68	56.1983	1.97755e-50	FBGN0000179, FBGN0045852, FBGN0004567, FBGN0008646, FBGN0001138, FBGN0042650, FBGN0001981, FBGN0004863, FBGN0001077, FBGN0003339, FBGN0026058, FBGN0001235, FBGN0004666, FBGN0002522, FBGN0011278, FBGN0003129, FBGN0000233, FBGN0014343, FBGN0003651, FBGN0000439, FBGN0053980, FBGN0000625, FBGN0085424, FBGN0000287, FBGN0003944, FBGN0042630, FBGN0004858, FBGN0086758, FBGN0001269, FBGN0001323, FBGN00013…	96	682	7918	8.22373	1.60182e-48	1.60182e-48	2.10754e-47
GOTERM_MF_FAT	GO:0003700~transcription factor activity	57	47.1074	1.28737e-49	FBGN0000179, FBGN0045852, FBGN0004567, FBGN0008646, FBGN0001138, FBGN0042650, FBGN0004863, FBGN0001077, FBGN0003339, FBGN0026058, FBGN0001235, FBGN0004666, FBGN0002522, FBGN0011278, FBGN0014343, FBGN0003651, FBGN0000439, FBGN0053980, FBGN0000625, FBGN0085424, FBGN0003944, FBGN0042630, FBGN0086758, FBGN0001269, FBGN0001323, FBGN0005511, FBGN0004606, FBGN0014143, FBGN0000492, FBGN0029123, FBGN00103…	96	389	7918	12.0856	1.04277e-47	5.21386e-48	1.37199e-46
GOTERM_BP_FAT	GO:0045449~regulation of transcription	70	57.8512	1.22681e-48	FBGN0000179, FBGN0045852, FBGN0004567, FBGN0008646, FBGN0001138, FBGN0042650, FBGN0001981, FBGN0084245, FBGN0004860, FBGN0004863, FBGN0001077, FBGN0004861, FBGN0003339, FBGN0004009, FBGN0026058, FBGN0001235, FBGN0004666, FBGN0002522, FBGN0011278, FBGN0003129, FBGN0000233, FBGN0014343, FBGN0003651, FBGN0000439, FBGN0053980, FBGN0000625, FBGN0085424, FBGN0000287, FBGN0003944, FBGN0042630, FBGN00012…	96	799	7937	7.2433	9.76541e-46	9.76541e-46	1.88192e-45
SP_PIR_KEYWORDS	Homeobox	35	28.9256	2.38612e-46	FBGN0004606, FBGN0008646, FBGN0000492, FBGN0004863, FBGN0001077, FBGN0010323, FBGN0003339, FBGN0020307, FBGN0026058, FBGN0001235, FBGN0015919, FBGN0000577, FBGN0002522, FBGN0011278, FBGN0000251, FBGN0024184, FBGN0015524, FBGN0004102, FBGN0004394, FBGN0036285, FBGN0020912, FBGN0014343, FBGN0000439, FBGN0053980, FBGN0000625, FBGN0085424, FBGN0041156, FBGN0004198, FBGN0000015, FBGN0003944, FBGN00012…	111	104	12980	39.3538	2.00434e-44	1.00217e-44	2.56122e-43
INTERPRO	IPR001356:Homeobox	35	28.9256	1.48851e-45	FBGN0004606, FBGN0008646, FBGN0000492, FBGN0004863, FBGN0001077, FBGN0010323, FBGN0003339, FBGN0020307, FBGN0026058, FBGN0001235, FBGN0015919, FBGN0000577, FBGN0002522, FBGN0011278, FBGN0000251, FBGN0024184, FBGN0015524, FBGN0004102, FBGN0004394, FBGN0036285, FBGN0020912, FBGN0014343, FBGN0000439, FBGN0053980, FBGN0000625, FBGN0085424, FBGN0041156, FBGN0004198, FBGN0000015, FBGN0003944, FBGN00012…	97	102	10196	36.0683	1.77133e-43	1.77133e-43	1.70612e-42
GOTERM_MF_FAT	GO:0003677~DNA binding	68	56.1983	1.06176e-44	FBGN0000179, FBGN0045852, FBGN0004567, FBGN0008646, FBGN0001138, FBGN0042650, FBGN0001981, FBGN0004863, FBGN0001077, FBGN0004861, FBGN0003339, FBGN0026058, FBGN0001235, FBGN0004666, FBGN0002522, FBGN0011278, FBGN0003129, FBGN0000233, FBGN0014343, FBGN0003651, FBGN0000439, FBGN0053980, FBGN0000625, FBGN0085424, FBGN0003944, FBGN0042630, FBGN0086758, FBGN0001269, FBGN0001323, FBGN0001325, FBGN00055…	96	830	7918	6.75733	8.60029e-43	2.86676e-43	1.13156e-41
INTERPRO	IPR017970:Homeobox, conserved site	34	28.0992	1.62603e-44	FBGN0004606, FBGN0008646, FBGN0000492, FBGN0004863, FBGN0001077, FBGN0010323, FBGN0003339, FBGN0026058, FBGN0001235, FBGN0015919, FBGN0000577, FBGN0002522, FBGN0011278, FBGN0000251, FBGN0024184, FBGN0015524, FBGN0004102, FBGN0004394, FBGN0036285, FBGN0020912, FBGN0014343, FBGN0000439, FBGN0053980, FBGN0000625, FBGN0085424, FBGN0041156, FBGN0004198, FBGN0000015, FBGN0003944, FBGN0001269, FBGN00253…	97	97	10196	36.8439	1.93497e-42	9.67487e-43	1.86374e-41
INTERPRO	IPR012287:Homeodomain-related	34	28.0992	5.19883e-43	FBGN0004606, FBGN0008646, FBGN0000492, FBGN0004863, FBGN0001077, FBGN0010323, FBGN0003339, FBGN0020307, FBGN0026058, FBGN0001235, FBGN0015919, FBGN0000577, FBGN0002522, FBGN0011278, FBGN0000251, FBGN0024184, FBGN0015524, FBGN0004102, FBGN0004394, FBGN0036285, FBGN0020912, FBGN0014343, FBGN0000439, FBGN0053980, FBGN0000625, FBGN0085424, FBGN0041156, FBGN0004198, FBGN0000015, FBGN0003944, FBGN00012…	97	106	10196	33.7156	6.18661e-41	2.0622e-41	5.95886e-40
SP_PIR_KEYWORDS	nucleus	62	51.2397	6.75275e-43	FBGN0000179, FBGN0045852, FBGN0004567, FBGN0008646, FBGN0023441, FBGN0001138, FBGN0001981, FBGN0004863, FBGN0001077, FBGN0004861, FBGN0003339, FBGN0030063, FBGN0026058, FBGN0001235, FBGN0004666, FBGN0002522, FBGN0011278, FBGN0003129, FBGN0000233, FBGN0014343, FBGN0003651, FBGN0000439, FBGN0053980, FBGN0000625, FBGN0085424, FBGN0003944, FBGN0001269, FBGN0001323, FBGN0001325, FBGN0005511, FBGN00046…	111	869	12980	8.34303	5.67231e-41	1.89077e-41	7.2483e-40
GOTERM_BP_FAT	GO:0006355~regulation of transcription, DNA-dependent	59	48.7603	4.57562e-41	FBGN0000179, FBGN0045852, FBGN0004567, FBGN0008646, FBGN0001138, FBGN0001981, FBGN0004860, FBGN0004863, FBGN0001077, FBGN0004861, FBGN0003339, FBGN0004009, FBGN0026058, FBGN0001235, FBGN0004666, FBGN0002522, FBGN0011278, FBGN0000233, FBGN0014343, FBGN0003651, FBGN0000439, FBGN0053980, FBGN0000625, FBGN0085424, FBGN0003944, FBGN0001269, FBGN0001323, FBGN0001325, FBGN0005511, FBGN0004606, FBGN00141…	96	612	7937	7.9705	3.64219e-38	1.8211e-38	7.01897e-38
GOTERM_BP_FAT	GO:0051252~regulation of RNA metabolic process	60	49.5868	8.84905e-40	FBGN0000179, FBGN0045852, FBGN0004567, FBGN0008646, FBGN0023441, FBGN0001138, FBGN0001981, FBGN0004860, FBGN0004863, FBGN0001077, FBGN0004861, FBGN0003339, FBGN0004009, FBGN0026058, FBGN0001235, FBGN0004666, FBGN0002522, FBGN0011278, FBGN0000233, FBGN0014343, FBGN0003651, FBGN0000439, FBGN0053980, FBGN0000625, FBGN0085424, FBGN0003944, FBGN0001269, FBGN0001323, FBGN0001325, FBGN0005511, FBGN00046…	96	678	7937	7.31656	7.04384e-37	2.34795e-37	1.35744e-36
GOTERM_MF_FAT	GO:0043565~sequence-specific DNA binding	42	34.7107	8.6957e-39	FBGN0004606, FBGN0004567, FBGN0008646, FBGN0014143, FBGN0001138, FBGN0000492, FBGN0004863, FBGN0001077, FBGN0010323, FBGN0003339, FBGN0020307, FBGN0026058, FBGN0001235, FBGN0015919, FBGN0000577, FBGN0004666, FBGN0002522, FBGN0011278, FBGN0001297, FBGN0000251, FBGN0024184, FBGN0015524, FBGN0004102, FBGN0004394, FBGN0036285, FBGN0020912, FBGN0014343, FBGN0003651, FBGN0000439, FBGN0053980, FBGN00006…	96	230	7918	15.0614	7.04352e-37	1.76088e-37	9.26729e-36
SMART	SM00389:HOX	35	28.9256	2.74957e-37	FBGN0004606, FBGN0008646, FBGN0000492, FBGN0004863, FBGN0001077, FBGN0010323, FBGN0003339, FBGN0020307, FBGN0026058, FBGN0001235, FBGN0015919, FBGN0000577, FBGN0002522, FBGN0011278, FBGN0000251, FBGN0024184, FBGN0015524, FBGN0004102, FBGN0004394, FBGN0036285, FBGN0020912, FBGN0014343, FBGN0000439, FBGN0053980, FBGN0000625, FBGN0085424, FBGN0041156, FBGN0004198, FBGN0000015, FBGN0003944, FBGN00012…	84	102	4824	19.7059	9.07357e-36	9.07357e-36	2.39996e-34
SP_PIR_KEYWORDS	developmental protein	44	36.3636	4.18073e-31	FBGN0045852, FBGN0004567, FBGN0014143, FBGN0001981, FBGN0000492, FBGN0001077, FBGN0010323, FBGN0004861, FBGN0003002, FBGN0003339, FBGN0004009, FBGN0001235, FBGN0015919, FBGN0000577, FBGN0004666, FBGN0002522, FBGN0005624, FBGN0003129, FBGN0000251, FBGN0024184, FBGN0008654, FBGN0015524, FBGN0004102, FBGN0004394, FBGN0036285, FBGN0020912, FBGN0000459, FBGN0000439, FBGN0053980, FBGN0000625, FBGN00854…	111	540	12980	9.52819	3.51181e-29	8.77953e-30	4.48753e-28
SP_PIR_KEYWORDS	transcription regulation	39	32.2314	1.1875e-30	FBGN0000179, FBGN0045852, FBGN0004606, FBGN0004567, FBGN0014143, FBGN0001138, FBGN0001981, FBGN0000492, FBGN0001077, FBGN0010323, FBGN0003002, FBGN0025525, FBGN0003339, FBGN0015919, FBGN0000577, FBGN0004666, FBGN0002522, FBGN0003129, FBGN0001297, FBGN0000251, FBGN0000233, FBGN0024184, FBGN0004102, FBGN0004394, FBGN0004870, FBGN0036285, FBGN0020912, FBGN0003651, FBGN0000439, FBGN0000625, FBGN00854…	111	387	12980	11.7843	9.97503e-29	1.99501e-29	1.27465e-27
SP_PIR_KEYWORDS	DNA binding	27	22.314	9.26559e-30	FBGN0000179, FBGN0004606, FBGN0001138, FBGN0001981, FBGN0000492, FBGN0010323, FBGN0004861, FBGN0003339, FBGN0000577, FBGN0004666, FBGN0001297, FBGN0005624, FBGN0000251, FBGN0008654, FBGN0004102, FBGN0004394, FBGN0000459, FBGN0003651, FBGN0000439, FBGN0085424, FBGN0004198, FBGN0003944, FBGN0001269, FBGN0000095, FBGN0001323, FBGN0001325, FBGN0000099	111	123	12980	25.6691	7.7831e-28	1.29718e-28	9.94555e-27
GOTERM_MF_FAT	GO:0003702~RNA polymerase II transcription factor activity	33	27.2727	1.03812e-24	FBGN0000179, FBGN0004606, FBGN0004567, FBGN0001138, FBGN0014143, FBGN0001981, FBGN0003002, FBGN0003339, FBGN0015919, FBGN0000577, FBGN0004666, FBGN0002522, FBGN0003129, FBGN0001297, FBGN0000251, FBGN0000233, FBGN0015524, FBGN0004394, FBGN0010313, FBGN0000439, FBGN0085424, FBGN0004198, FBGN0000287, FBGN0000015, FBGN0003944, FBGN0005771, FBGN0004858, FBGN0001269, FBGN0025360, FBGN0004579, FBGN00013…	96	257	7918	10.5907	8.40873e-23	1.68175e-23	1.10635e-21
UP_SEQ_FEATURE	DNA-binding region:Homeobox	22	18.1818	8.64177e-24	FBGN0024184, FBGN0004606, FBGN0015524, FBGN0004102, FBGN0004394, FBGN0020912, FBGN0000492, FBGN0001077, FBGN0000439, FBGN0010323, FBGN0085424, FBGN0003339, FBGN0004198, FBGN0000015, FBGN0003944, FBGN0000577, FBGN0002522, FBGN0025360, FBGN0001269, FBGN0000095, FBGN0000251, FBGN0000099	63	51	2975	20.3704	1.41725e-21	1.41725e-21	1.04788e-20
SP_PIR_KEYWORDS	Transcription	33	27.2727	4.12061e-23	FBGN0000179, FBGN0045852, FBGN0004567, FBGN0001138, FBGN0014143, FBGN0001981, FBGN0001077, FBGN0003002, FBGN0025525, FBGN0015919, FBGN0000577, FBGN0004666, FBGN0002522, FBGN0003129, FBGN0001297, FBGN0000251, FBGN0000233, FBGN0024184, FBGN0004102, FBGN0004394, FBGN0004870, FBGN0036285, FBGN0020912, FBGN0003651, FBGN0000439, FBGN0000625, FBGN0085424, FBGN0004198, FBGN0024244, FBGN0003944, FBGN00012…	111	393	12980	9.81913	3.46131e-21	4.94473e-22	4.423e-20
GOTERM_BP_FAT	GO:0006350~transcription	35	28.9256	5.86314e-19	FBGN0000179, FBGN0045852, FBGN0004567, FBGN0001138, FBGN0014143, FBGN0001981, FBGN0001077, FBGN0003002, FBGN0025525, FBGN0015919, FBGN0000577, FBGN0004666, FBGN0002522, FBGN0003129, FBGN0001297, FBGN0000251, FBGN0000233, FBGN0024184, FBGN0004102, FBGN0004394, FBGN0004870, FBGN0036285, FBGN0020912, FBGN0003651, FBGN0000439, FBGN0000625, FBGN0085424, FBGN0004198, FBGN0024244, FBGN0003944, FBGN00012…	96	459	7937	6.30435	4.66706e-16	1.16677e-16	8.99402e-16
Annotation Cluster 2	Enrichment Score: 12.421063556242357
Category	Term	Count	%	PValue	Genes	List Total	Pop Hits	Pop Total	Fold Enrichment	Bonferroni	Benjamini	FDR
GOTERM_BP_FAT	GO:0007389~pattern specification process	31	25.6198	1.38701e-14	FBGN0000179, FBGN0004567, FBGN0014143, FBGN0000492, FBGN0001077, FBGN0004956, FBGN0003002, FBGN0003339, FBGN0004009, FBGN0001235, FBGN0015919, FBGN0000577, FBGN0000251, FBGN0000233, FBGN0003053, FBGN0015524, FBGN0004102, FBGN0000439, FBGN0085424, FBGN0004198, FBGN0000015, FBGN0024244, FBGN0003944, FBGN0001269, FBGN0030904, FBGN0000095, FBGN0004579, FBGN0001325, FBGN0000099, FBGN0005677, FBGN00055…	96	480	7937	5.33956	1.10467e-11	1.57807e-12	2.1283e-11
GOTERM_BP_FAT	GO:0035282~segmentation	24	19.8347	2.15115e-14	FBGN0003053, FBGN0004567, FBGN0015524, FBGN0004102, FBGN0014143, FBGN0001077, FBGN0000439, FBGN0004956, FBGN0003002, FBGN0003339, FBGN0000015, FBGN0004009, FBGN0024244, FBGN0001235, FBGN0003944, FBGN0000577, FBGN0030904, FBGN0000095, FBGN0004579, FBGN0000251, FBGN0000233, FBGN0001325, FBGN0000099, FBGN0005511	96	260	7937	7.63173	1.71445e-11	2.14306e-12	3.30402e-11
GOTERM_BP_FAT	GO:0003002~regionalization	30	24.7934	2.45679e-14	FBGN0000179, FBGN0004567, FBGN0014143, FBGN0000492, FBGN0001077, FBGN0004956, FBGN0003002, FBGN0003339, FBGN0004009, FBGN0001235, FBGN0015919, FBGN0000577, FBGN0000251, FBGN0000233, FBGN0003053, FBGN0015524, FBGN0004102, FBGN0000439, FBGN0004198, FBGN0000015, FBGN0024244, FBGN0003944, FBGN0001269, FBGN0030904, FBGN0000095, FBGN0004579, FBGN0001325, FBGN0000099, FBGN0005677, FBGN0005511	96	454	7937	5.46324	1.95306e-11	2.17004e-12	3.76366e-11
GOTERM_BP_FAT	GO:0007379~segment specification	12	9.91736	2.90227e-12	FBGN0003339, FBGN0000015, FBGN0001235, FBGN0003944, FBGN0015524, FBGN0014143, FBGN0030904, FBGN0000095, FBGN0004579, FBGN0000251, FBGN0000233, FBGN0000439	96	45	7937	22.0472	2.31018e-09	1.54012e-10	4.45201e-09
GOTERM_BP_FAT	GO:0007350~blastoderm segmentation	20	16.5289	7.08156e-12	FBGN0003053, FBGN0004567, FBGN0004102, FBGN0014143, FBGN0001077, FBGN0000439, FBGN0004956, FBGN0003002, FBGN0003339, FBGN0000015, FBGN0004009, FBGN0024244, FBGN0001235, FBGN0003944, FBGN0000577, FBGN0000095, FBGN0000251, FBGN0000233, FBGN0001325, FBGN0005511	96	218	7937	7.58505	5.63692e-09	3.13162e-10	1.08631e-08
GOTERM_BP_FAT	GO:0009880~embryonic pattern specification	20	16.5289	1.97531e-11	FBGN0003053, FBGN0004567, FBGN0004102, FBGN0014143, FBGN0001077, FBGN0000439, FBGN0004956, FBGN0003002, FBGN0003339, FBGN0000015, FBGN0004009, FBGN0024244, FBGN0001235, FBGN0003944, FBGN0000577, FBGN0000095, FBGN0000251, FBGN0000233, FBGN0001325, FBGN0005511	96	231	7937	7.15819	1.57235e-08	7.86173e-10	3.03011e-08
Annotation Cluster 3	Enrichment Score: 9.964997522981028
Category	Term	Count	%	PValue	Genes	List Total	Pop Hits	Pop Total	Fold Enrichment	Bonferroni	Benjamini	FDR
GOTERM_BP_FAT	GO:0007444~imaginal disc development	31	25.6198	1.9125e-16	FBGN0000179, FBGN0001981, FBGN0000492, FBGN0004863, FBGN0004956, FBGN0003002, FBGN0025525, FBGN0004009, FBGN0020307, FBGN0001235, FBGN0015919, FBGN0000577, FBGN0004666, FBGN0002413, FBGN0001297, FBGN0000251, FBGN0003053, FBGN0004102, FBGN0004870, FBGN0014343, FBGN0004198, FBGN0000015, FBGN0000287, FBGN0024244, FBGN0003944, FBGN0005771, FBGN0004858, FBGN0001269, FBGN0004579, FBGN0000099, FBGN00056…	96	412	7937	6.22085	1.76748e-13	2.94209e-14	3.44169e-13
GOTERM_BP_FAT	GO:0048569~post-embryonic organ development	24	19.8347	3.73916e-13	FBGN0000179, FBGN0004102, FBGN0004870, FBGN0001981, FBGN0000492, FBGN0014343, FBGN0004863, FBGN0004956, FBGN0003002, FBGN0025525, FBGN0004198, FBGN0004009, FBGN0020307, FBGN0000287, FBGN0001235, FBGN0024244, FBGN0015919, FBGN0003944, FBGN0002413, FBGN0001297, FBGN0003129, FBGN0004579, FBGN0000099, FBGN0005677	96	297	7937	6.68098	2.97643e-10	2.97643e-11	5.73597e-10
GOTERM_BP_FAT	GO:0048707~instar larval or pupal morphogenesis	25	20.6612	1.24349e-12	FBGN0000179, FBGN0001981, FBGN0000492, FBGN0004863, FBGN0004956, FBGN0003002, FBGN0010488, FBGN0025525, FBGN0004009, FBGN0020307, FBGN0001235, FBGN0015919, FBGN0002413, FBGN0001297, FBGN0004102, FBGN0004870, FBGN0014343, FBGN0000287, FBGN0004198, FBGN0024244, FBGN0011706, FBGN0003944, FBGN0004579, FBGN0000099, FBGN0005677	96	347	7937	5.95656	9.89786e-10	8.99806e-11	1.90744e-09
GOTERM_BP_FAT	GO:0048563~post-embryonic organ morphogenesis	23	19.0083	1.32319e-12	FBGN0000179, FBGN0004102, FBGN0004870, FBGN0001981, FBGN0000492, FBGN0014343, FBGN0004863, FBGN0004956, FBGN0003002, FBGN0025525, FBGN0004198, FBGN0004009, FBGN0020307, FBGN0000287, FBGN0001235, FBGN0024244, FBGN0015919, FBGN0003944, FBGN0002413, FBGN0001297, FBGN0004579, FBGN0000099, FBGN0005677	96	284	7937	6.69568	1.05324e-09	8.77699e-11	2.02972e-09
GOTERM_BP_FAT	GO:0007560~imaginal disc morphogenesis	23	19.0083	1.32319e-12	FBGN0000179, FBGN0004102, FBGN0004870, FBGN0001981, FBGN0000492, FBGN0014343, FBGN0004863, FBGN0004956, FBGN0003002, FBGN0025525, FBGN0004198, FBGN0004009, FBGN0020307, FBGN0000287, FBGN0001235, FBGN0024244, FBGN0015919, FBGN0003944, FBGN0002413, FBGN0001297, FBGN0004579, FBGN0000099, FBGN0005677	96	284	7937	6.69568	1.05324e-09	8.77699e-11	2.02972e-09
GOTERM_BP_FAT	GO:0009886~post-embryonic morphogenesis	25	20.6612	1.80361e-12	FBGN0000179, FBGN0001981, FBGN0000492, FBGN0004863, FBGN0004956, FBGN0003002, FBGN0010488, FBGN0025525, FBGN0004009, FBGN0020307, FBGN0001235, FBGN0015919, FBGN0002413, FBGN0001297, FBGN0004102, FBGN0004870, FBGN0014343, FBGN0000287, FBGN0004198, FBGN0024244, FBGN0011706, FBGN0003944, FBGN0004579, FBGN0000099, FBGN0005677	96	353	7937	5.85532	1.43563e-09	1.10433e-10	2.76664e-09
GOTERM_BP_FAT	GO:0007552~metamorphosis	25	20.6612	3.1069e-12	FBGN0000179, FBGN0001981, FBGN0000492, FBGN0004863, FBGN0004956, FBGN0003002, FBGN0010488, FBGN0025525, FBGN0004009, FBGN0020307, FBGN0001235, FBGN0015919, FBGN0002413, FBGN0001297, FBGN0004102, FBGN0004870, FBGN0014343, FBGN0000287, FBGN0004198, FBGN0024244, FBGN0011706, FBGN0003944, FBGN0004579, FBGN0000099, FBGN0005677	96	362	7937	5.70974	2.47305e-09	1.54566e-10	4.76589e-09
GOTERM_BP_FAT	GO:0009791~post-embryonic development	27	22.314	3.28168e-12	FBGN0000179, FBGN0001981, FBGN0000492, FBGN0004863, FBGN0004956, FBGN0003002, FBGN0004861, FBGN0025525, FBGN0010488, FBGN0004009, FBGN0020307, FBGN0001235, FBGN0015919, FBGN0002413, FBGN0003129, FBGN0001297, FBGN0004102, FBGN0004870, FBGN0014343, FBGN0000287, FBGN0004198, FBGN0024244, FBGN0011706, FBGN0003944, FBGN0004579, FBGN0000099, FBGN0005677	96	434	7937	5.14351	2.61224e-09	1.53661e-10	5.03412e-09
GOTERM_BP_FAT	GO:0002165~instar larval or pupal development	26	21.4876	9.80874e-12	FBGN0000179, FBGN0001981, FBGN0000492, FBGN0004863, FBGN0004956, FBGN0003002, FBGN0004861, FBGN0025525, FBGN0010488, FBGN0004009, FBGN0020307, FBGN0001235, FBGN0015919, FBGN0002413, FBGN0001297, FBGN0004102, FBGN0004870, FBGN0014343, FBGN0000287, FBGN0004198, FBGN0024244, FBGN0011706, FBGN0003944, FBGN0004579, FBGN0000099, FBGN0005677	96	418	7937	5.14259	7.80773e-09	4.10933e-10	1.50465e-08
GOTERM_BP_FAT	GO:0048737~imaginal disc-derived appendage development	19	15.7025	4.04846e-10	FBGN0000179, FBGN0004870, FBGN0000492, FBGN0014343, FBGN0004863, FBGN0025525, FBGN0004009, FBGN0020307, FBGN0000287, FBGN0004198, FBGN0001235, FBGN0024244, FBGN0015919, FBGN0003944, FBGN0004858, FBGN0002413, FBGN0004579, FBGN0000099, FBGN0005677	96	243	7937	6.46446	3.22257e-07	1.28903e-08	6.21031e-07
GOTERM_BP_FAT	GO:0048736~appendage development	19	15.7025	4.94768e-10	FBGN0000179, FBGN0004870, FBGN0000492, FBGN0014343, FBGN0004863, FBGN0025525, FBGN0004009, FBGN0020307, FBGN0000287, FBGN0004198, FBGN0001235, FBGN0024244, FBGN0015919, FBGN0003944, FBGN0004858, FBGN0002413, FBGN0004579, FBGN0000099, FBGN0005677	96	246	7937	6.38563	3.93835e-07	1.51475e-08	7.5897e-07
GOTERM_BP_FAT	GO:0035114~imaginal disc-derived appendage morphogenesis	18	14.876	2.46707e-09	FBGN0000179, FBGN0004870, FBGN0000492, FBGN0014343, FBGN0004863, FBGN0025525, FBGN0004009, FBGN0020307, FBGN0000287, FBGN0004198, FBGN0001235, FBGN0024244, FBGN0015919, FBGN0003944, FBGN0002413, FBGN0004579, FBGN0000099, FBGN0005677	96	239	7937	6.22673	1.96379e-06	7.01353e-08	3.78447e-06
GOTERM_BP_FAT	GO:0035107~appendage morphogenesis	18	14.876	2.9859e-09	FBGN0000179, FBGN0004870, FBGN0000492, FBGN0014343, FBGN0004863, FBGN0025525, FBGN0004009, FBGN0020307, FBGN0000287, FBGN0004198, FBGN0001235, FBGN0024244, FBGN0015919, FBGN0003944, FBGN0002413, FBGN0004579, FBGN0000099, FBGN0005677	96	242	7937	6.14954	2.37677e-06	8.19577e-08	4.58034e-06
GOTERM_BP_FAT	GO:0035220~wing disc development	19	15.7025	4.22319e-09	FBGN0000179, FBGN0003053, FBGN0001981, FBGN0000492, FBGN0014343, FBGN0004009, FBGN0020307, FBGN0000287, FBGN0004198, FBGN0001235, FBGN0015919, FBGN0000577, FBGN0005771, FBGN0004858, FBGN0002413, FBGN0001269, FBGN0001297, FBGN0004579, FBGN0000099	96	281	7937	5.59027	3.36166e-06	1.12055e-07	6.47835e-06
GOTERM_BP_FAT	GO:0035120~post-embryonic appendage morphogenesis	16	13.2231	7.18361e-08	FBGN0000179, FBGN0004870, FBGN0000492, FBGN0014343, FBGN0025525, FBGN0004009, FBGN0020307, FBGN0000287, FBGN0004198, FBGN0001235, FBGN0024244, FBGN0003944, FBGN0015919, FBGN0002413, FBGN0004579, FBGN0000099	96	229	7937	5.77656	5.71799e-05	1.63376e-06	0.000110196
GOTERM_BP_FAT	GO:0007476~imaginal disc-derived wing morphogenesis	12	9.91736	5.36755e-05	FBGN0000179, FBGN0020307, FBGN0004009, FBGN0004198, FBGN0000287, FBGN0001235, FBGN0015919, FBGN0002413, FBGN0000492, FBGN0014343, FBGN0004579, FBGN0000099	96	218	7937	4.55103	0.0418269	0.000569529	0.0823062
GOTERM_BP_FAT	GO:0007472~wing disc morphogenesis	12	9.91736	5.833e-05	FBGN0000179, FBGN0020307, FBGN0004009, FBGN0004198, FBGN0000287, FBGN0001235, FBGN0015919, FBGN0002413, FBGN0000492, FBGN0014343, FBGN0004579, FBGN0000099	96	220	7937	4.50966	0.0453706	0.000610762	0.0894404
Annotation Cluster 4	Enrichment Score: 6.920778650948485
Category	Term	Count	%	PValue	Genes	List Total	Pop Hits	Pop Total	Fold Enrichment	Bonferroni	Benjamini	FDR
GOTERM_BP_FAT	GO:0035287~head segmentation	9	7.43802	5.59463e-11	FBGN0003339, FBGN0004009, FBGN0001235, FBGN0000577, FBGN0014143, FBGN0004102, FBGN0000233, FBGN0000439, FBGN0001077	96	21	7937	35.433	4.45333e-08	2.12063e-09	8.58213e-08
GOTERM_BP_FAT	GO:0035288~anterior head segmentation	5	4.13223	1.29991e-06	FBGN0004009, FBGN0001235, FBGN0000577, FBGN0004102, FBGN0000233	96	8	7937	51.6732	0.0010342	2.65312e-05	0.00199404
GOTERM_BP_FAT	GO:0035289~posterior head segmentation	5	4.13223	2.37672e-05	FBGN0003339, FBGN0004009, FBGN0000577, FBGN0000233, FBGN0001077	96	15	7937	27.559	0.0187411	0.000286609	0.0364525
Annotation Cluster 5	Enrichment Score: 5.776005069263749
Category	Term	Count	%	PValue	Genes	List Total	Pop Hits	Pop Total	Fold Enrichment	Bonferroni	Benjamini	FDR
GOTERM_BP_FAT	GO:0001709~cell fate determination	13	10.7438	3.53294e-08	FBGN0003053, FBGN0001981, FBGN0000492, FBGN0003651, FBGN0085424, FBGN0004009, FBGN0004198, FBGN0000577, FBGN0002522, FBGN0001269, FBGN0004579, FBGN0001323, FBGN0001325	96	129	7937	8.3318	2.81218e-05	8.52188e-07	5.41951e-05
GOTERM_BP_FAT	GO:0060541~respiratory system development	12	9.91736	1.85049e-06	FBGN0003053, FBGN0004009, FBGN0004198, FBGN0000015, FBGN0003944, FBGN0000577, FBGN0005771, FBGN0004858, FBGN0001981, FBGN0003254, FBGN0004579, FBGN0001323	96	153	7937	6.48448	0.0014719	3.59259e-05	0.0028386
GOTERM_BP_FAT	GO:0007424~open tracheal system development	12	9.91736	1.85049e-06	FBGN0003053, FBGN0004009, FBGN0004198, FBGN0000015, FBGN0003944, FBGN0000577, FBGN0005771, FBGN0004858, FBGN0001981, FBGN0003254, FBGN0004579, FBGN0001323	96	153	7937	6.48448	0.0014719	3.59259e-05	0.0028386
GOTERM_BP_FAT	GO:0035277~spiracle morphogenesis, open tracheal system	5	4.13223	6.50536e-05	FBGN0004009, FBGN0004198, FBGN0000015, FBGN0000577, FBGN0004579	96	19	7937	21.7571	0.0504664	0.000672298	0.0997452
Annotation Cluster 6	Enrichment Score: 4.7412951125972445
Category	Term	Count	%	PValue	Genes	List Total	Pop Hits	Pop Total	Fold Enrichment	Bonferroni	Benjamini	FDR
SP_PIR_KEYWORDS	zinc-finger	18	14.876	1.09212e-09	FBGN0045852, FBGN0004606, FBGN0008654, FBGN0001138, FBGN0001981, FBGN0033317, FBGN0000459, FBGN0003651, FBGN0003002, FBGN0004861, FBGN0024244, FBGN0005771, FBGN0004858, FBGN0005624, FBGN0004579, FBGN0000233, FBGN0001323, FBGN0001325	111	314	12980	6.70339	9.17382e-08	1.14673e-08	1.17227e-06
INTERPRO	IPR007087:Zinc finger, C2H2-type	18	14.876	5.99332e-09	FBGN0003053, FBGN0045852, FBGN0004606, FBGN0042650, FBGN0001981, FBGN0029939, FBGN0013469, FBGN0000459, FBGN0003002, FBGN0000287, FBGN0024244, FBGN0005771, FBGN0051632, FBGN0004858, FBGN0086758, FBGN0004579, FBGN0000233, FBGN0001325	97	320	10196	5.91263	7.13205e-07	1.78301e-07	6.8695e-06
INTERPRO	IPR015880:Zinc finger, C2H2-like	18	14.876	7.22265e-09	FBGN0003053, FBGN0045852, FBGN0004606, FBGN0042650, FBGN0001981, FBGN0029939, FBGN0013469, FBGN0000459, FBGN0003002, FBGN0000287, FBGN0024244, FBGN0005771, FBGN0051632, FBGN0004858, FBGN0086758, FBGN0004579, FBGN0000233, FBGN0001325	97	324	10196	5.83963	8.59495e-07	1.71899e-07	8.27855e-06
SP_PIR_KEYWORDS	zinc finger	9	7.43802	9.67794e-09	FBGN0008654, FBGN0004606, FBGN0001138, FBGN0001981, FBGN0004579, FBGN0000459, FBGN0003651, FBGN0003002, FBGN0001325	111	51	12980	20.6359	8.12946e-07	9.03274e-08	1.03882e-05
SP_PIR_KEYWORDS	zinc	21	17.3554	6.78739e-08	FBGN0045852, FBGN0004606, FBGN0008654, FBGN0001138, FBGN0001981, FBGN0033317, FBGN0024289, FBGN0000459, FBGN0003651, FBGN0003002, FBGN0004861, FBGN0024244, FBGN0005771, FBGN0004858, FBGN0086758, FBGN0005624, FBGN0004579, FBGN0000233, FBGN0001323, FBGN0001325, FBGN0000099	111	577	12980	4.25594	5.70139e-06	5.70141e-07	7.28548e-05
INTERPRO	IPR013087:Zinc finger, C2H2-type/integrase, DNA-binding	12	9.91736	1.03109e-07	FBGN0045852, FBGN0003053, FBGN0000287, FBGN0004606, FBGN0051632, FBGN0029939, FBGN0001981, FBGN0013469, FBGN0004579, FBGN0000233, FBGN0003002, FBGN0001325	97	145	10196	8.69904	1.22699e-05	2.045e-06	0.000118183
SP_PIR_KEYWORDS	metal-binding	23	19.0083	7.048e-07	FBGN0045852, FBGN0004606, FBGN0008654, FBGN0001138, FBGN0001981, FBGN0033317, FBGN0024289, FBGN0000459, FBGN0003651, FBGN0003002, FBGN0004861, FBGN0038007, FBGN0024244, FBGN0037817, FBGN0005771, FBGN0004858, FBGN0086758, FBGN0005624, FBGN0004579, FBGN0000233, FBGN0001323, FBGN0001325, FBGN0000099	111	796	12980	3.37883	5.92014e-05	5.38209e-06	0.000756519
SMART	SM00355:ZnF_C2H2	18	14.876	2.60737e-05	FBGN0003053, FBGN0045852, FBGN0004606, FBGN0042650, FBGN0001981, FBGN0029939, FBGN0013469, FBGN0000459, FBGN0003002, FBGN0000287, FBGN0024244, FBGN0005771, FBGN0051632, FBGN0004858, FBGN0086758, FBGN0004579, FBGN0000233, FBGN0001325	84	324	4824	3.19048	0.000860072	0.000430129	0.0227561
GOTERM_MF_FAT	GO:0008270~zinc ion binding	28	23.1405	4.56579e-05	FBGN0045852, FBGN0004606, FBGN0042650, FBGN0001138, FBGN0001981, FBGN0029939, FBGN0004860, FBGN0003002, FBGN0004861, FBGN0051632, FBGN0005624, FBGN0000233, FBGN0003053, FBGN0008654, FBGN0033317, FBGN0013469, FBGN0024289, FBGN0000459, FBGN0003651, FBGN0000287, FBGN0024244, FBGN0005771, FBGN0004858, FBGN0086758, FBGN0004579, FBGN0001323, FBGN0000099, FBGN0001325	96	1026	7918	2.25089	0.00369155	0.0005282	0.0486484
UP_SEQ_FEATURE	zinc finger region:C2H2-type 1	8	6.61157	5.23048e-05	FBGN0045852, FBGN0024244, FBGN0004606, FBGN0001981, FBGN0004579, FBGN0000233, FBGN0000459, FBGN0001325	63	49	2975	7.70975	0.00854152	0.00122471	0.0634052
UP_SEQ_FEATURE	zinc finger region:C2H2-type 2	8	6.61157	5.98327e-05	FBGN0045852, FBGN0004606, FBGN0001981, FBGN0004579, FBGN0000233, FBGN0000459, FBGN0003002, FBGN0001325	63	50	2975	7.55556	0.00976486	0.00122585	0.0725277
UP_SEQ_FEATURE	zinc finger region:C2H2-type 3	7	5.78512	0.000313412	FBGN0045852, FBGN0004606, FBGN0001981, FBGN0004579, FBGN0000233, FBGN0003002, FBGN0001325	63	46	2975	7.18599	0.0501087	0.00569568	0.379376
GOTERM_MF_FAT	GO:0046914~transition metal ion binding	31	25.6198	0.000371149	FBGN0045852, FBGN0004606, FBGN0042650, FBGN0001138, FBGN0001981, FBGN0029939, FBGN0004860, FBGN0004861, FBGN0003002, FBGN0051632, FBGN0005624, FBGN0000233, FBGN0003053, FBGN0008654, FBGN0033317, FBGN0013469, FBGN0024289, FBGN0000459, FBGN0003651, FBGN0038007, FBGN0000287, FBGN0024244, FBGN0037817, FBGN0005771, FBGN0004858, FBGN0086758, FBGN0004579, FBGN0025573, FBGN0001323, FBGN0001325, FBGN00000…	96	1354	7918	1.88837	0.0296211	0.00375153	0.394837
UP_SEQ_FEATURE	zinc finger region:C2H2-type 4	6	4.95868	0.00111466	FBGN0045852, FBGN0004606, FBGN0001981, FBGN0004579, FBGN0003002, FBGN0001325	63	39	2975	7.26496	0.167153	0.0139711	1.34326
UP_SEQ_FEATURE	zinc finger region:C2H2-type 5	5	4.13223	0.00240756	FBGN0045852, FBGN0004606, FBGN0004579, FBGN0003002, FBGN0001325	63	28	2975	8.43254	0.326533	0.0244045	2.88058
GOTERM_MF_FAT	GO:0046872~metal ion binding	31	25.6198	0.0157109	FBGN0045852, FBGN0004606, FBGN0042650, FBGN0001138, FBGN0001981, FBGN0029939, FBGN0004860, FBGN0004861, FBGN0003002, FBGN0051632, FBGN0005624, FBGN0000233, FBGN0003053, FBGN0008654, FBGN0033317, FBGN0013469, FBGN0024289, FBGN0000459, FBGN0003651, FBGN0038007, FBGN0000287, FBGN0024244, FBGN0037817, FBGN0005771, FBGN0004858, FBGN0086758, FBGN0004579, FBGN0025573, FBGN0001323, FBGN0001325, FBGN00000…	96	1718	7918	1.48827	0.722708	0.110066	15.5293
GOTERM_MF_FAT	GO:0043169~cation binding	31	25.6198	0.0223424	FBGN0045852, FBGN0004606, FBGN0042650, FBGN0001138, FBGN0001981, FBGN0029939, FBGN0004860, FBGN0004861, FBGN0003002, FBGN0051632, FBGN0005624, FBGN0000233, FBGN0003053, FBGN0008654, FBGN0033317, FBGN0013469, FBGN0024289, FBGN0000459, FBGN0003651, FBGN0038007, FBGN0000287, FBGN0024244, FBGN0037817, FBGN0005771, FBGN0004858, FBGN0086758, FBGN0004579, FBGN0025573, FBGN0001323, FBGN0001325, FBGN00000…	96	1764	7918	1.44946	0.839628	0.14146	21.401
GOTERM_MF_FAT	GO:0043167~ion binding	31	25.6198	0.0236978	FBGN0045852, FBGN0004606, FBGN0042650, FBGN0001138, FBGN0001981, FBGN0029939, FBGN0004860, FBGN0004861, FBGN0003002, FBGN0051632, FBGN0005624, FBGN0000233, FBGN0003053, FBGN0008654, FBGN0033317, FBGN0013469, FBGN0024289, FBGN0000459, FBGN0003651, FBGN0038007, FBGN0000287, FBGN0024244, FBGN0037817, FBGN0005771, FBGN0004858, FBGN0086758, FBGN0004579, FBGN0025573, FBGN0001323, FBGN0001325, FBGN00000…	96	1772	7918	1.44292	0.856674	0.138804	22.5545
UP_SEQ_FEATURE	zinc finger region:C2H2-type 7	3	2.47934	0.0376954	FBGN0045852, FBGN0004606, FBGN0004579	63	15	2975	9.44444	0.998167	0.270269	37.2446
Annotation Cluster 7	Enrichment Score: 4.620925876291571
Category	Term	Count	%	PValue	Genes	List Total	Pop Hits	Pop Total	Fold Enrichment	Bonferroni	Benjamini	FDR
GOTERM_BP_FAT	GO:0048565~gut development	14	11.5702	2.13588e-12	FBGN0004956, FBGN0003002, FBGN0003339, FBGN0004009, FBGN0020307, FBGN0000015, FBGN0004198, FBGN0024244, FBGN0003944, FBGN0002522, FBGN0001297, FBGN0003254, FBGN0000251, FBGN0001325	96	73	7937	15.8559	1.70013e-09	1.21438e-10	3.27638e-09
GOTERM_BP_FAT	GO:0007442~hindgut morphogenesis	7	5.78512	9.29493e-06	FBGN0004009, FBGN0004198, FBGN0024244, FBGN0003254, FBGN0000251, FBGN0004956, FBGN0001325	96	42	7937	13.7795	0.0073715	0.000137005	0.0142574
GOTERM_BP_FAT	GO:0048598~embryonic morphogenesis	13	10.7438	1.43788e-05	FBGN0003053, FBGN0004863, FBGN0000439, FBGN0004009, FBGN0004198, FBGN0024244, FBGN0003944, FBGN0011278, FBGN0001297, FBGN0003254, FBGN0000233, FBGN0000251, FBGN0001325	96	226	7937	4.75576	0.0113804	0.000204365	0.0220547
GOTERM_BP_FAT	GO:0048567~ectodermal gut morphogenesis	7	5.78512	1.59699e-05	FBGN0004009, FBGN0004198, FBGN0024244, FBGN0003254, FBGN0000251, FBGN0004956, FBGN0001325	96	46	7937	12.5813	0.0126317	0.000215436	0.0244949
GOTERM_BP_FAT	GO:0007439~ectodermal gut development	7	5.78512	1.59699e-05	FBGN0004009, FBGN0004198, FBGN0024244, FBGN0003254, FBGN0000251, FBGN0004956, FBGN0001325	96	46	7937	12.5813	0.0126317	0.000215436	0.0244949
GOTERM_BP_FAT	GO:0048547~gut morphogenesis	7	5.78512	1.81316e-05	FBGN0004009, FBGN0004198, FBGN0024244, FBGN0003254, FBGN0000251, FBGN0004956, FBGN0001325	96	47	7937	12.3136	0.0143292	0.000229067	0.0278101
GOTERM_BP_FAT	GO:0048546~digestive tract morphogenesis	7	5.78512	2.05233e-05	FBGN0004009, FBGN0004198, FBGN0024244, FBGN0003254, FBGN0000251, FBGN0004956, FBGN0001325	96	48	7937	12.0571	0.016204	0.000255228	0.0314779
GOTERM_BP_FAT	GO:0055123~digestive system development	7	5.78512	2.05233e-05	FBGN0004009, FBGN0004198, FBGN0024244, FBGN0003254, FBGN0000251, FBGN0004956, FBGN0001325	96	48	7937	12.0571	0.016204	0.000255228	0.0314779
GOTERM_BP_FAT	GO:0035295~tube development	9	7.43802	2.19292e-05	FBGN0004198, FBGN0003944, FBGN0005771, FBGN0001981, FBGN0016660, FBGN0003254, FBGN0000251, FBGN0001325, FBGN0005511	96	99	7937	7.5161	0.0173044	0.000268515	0.033634
GOTERM_BP_FAT	GO:0048619~embryonic hindgut morphogenesis	5	4.13223	0.000535768	FBGN0004198, FBGN0024244, FBGN0003254, FBGN0000251, FBGN0001325	96	32	7937	12.9183	0.347266	0.00405448	0.818715
GOTERM_BP_FAT	GO:0035239~tube morphogenesis	6	4.95868	0.00323871	FBGN0004198, FBGN0005771, FBGN0001981, FBGN0003254, FBGN0000251, FBGN0001325	96	84	7937	5.90551	0.924392	0.0190856	4.85443
GOTERM_BP_FAT	GO:0007443~Malpighian tubule morphogenesis	4	3.30579	0.00394577	FBGN0004198, FBGN0003254, FBGN0000251, FBGN0001325	96	27	7937	12.2485	0.957021	0.0227093	5.88452
GOTERM_BP_FAT	GO:0007440~foregut morphogenesis	3	2.47934	0.0101481	FBGN0004009, FBGN0024244, FBGN0004956	96	13	7937	19.0793	0.999702	0.0533813	14.4839
Annotation Cluster 8	Enrichment Score: 4.6027080689697835
Category	Term	Count	%	PValue	Genes	List Total	Pop Hits	Pop Total	Fold Enrichment	Bonferroni	Benjamini	FDR
GOTERM_BP_FAT	GO:0007548~sex differentiation	11	9.09091	1.71654e-09	FBGN0003339, FBGN0004009, FBGN0004198, FBGN0000015, FBGN0004606, FBGN0000577, FBGN0039683, FBGN0004870, FBGN0001077, FBGN0025525, FBGN0005677	96	60	7937	15.1575	1.36637e-06	5.06062e-08	2.63317e-06
GOTERM_BP_FAT	GO:0045137~development of primary sexual characteristics	7	5.78512	3.65664e-06	FBGN0004198, FBGN0000015, FBGN0004606, FBGN0000577, FBGN0004870, FBGN0001077, FBGN0025525	96	36	7937	16.0761	0.00290646	6.46799e-05	0.00560911
GOTERM_BP_FAT	GO:0048608~reproductive structure development	6	4.95868	2.48499e-05	FBGN0004198, FBGN0000015, FBGN0004606, FBGN0004870, FBGN0001077, FBGN0025525	96	30	7937	16.5354	0.0195864	0.000295192	0.0381128
GOTERM_BP_FAT	GO:0008406~gonad development	6	4.95868	2.48499e-05	FBGN0004198, FBGN0000015, FBGN0004606, FBGN0004870, FBGN0001077, FBGN0025525	96	30	7937	16.5354	0.0195864	0.000295192	0.0381128
GOTERM_BP_FAT	GO:0046545~development of primary female sexual characteristics	5	4.13223	3.13997e-05	FBGN0004198, FBGN0000015, FBGN0000577, FBGN0004870, FBGN0025525	96	16	7937	25.8366	0.0246848	0.000357001	0.0481561
GOTERM_BP_FAT	GO:0046660~female sex differentiation	5	4.13223	6.50536e-05	FBGN0004198, FBGN0000015, FBGN0000577, FBGN0004870, FBGN0025525	96	19	7937	21.7571	0.0504664	0.000672298	0.0997452
GOTERM_BP_FAT	GO:0003006~reproductive developmental process	15	12.3967	0.00262027	FBGN0004606, FBGN0004870, FBGN0014343, FBGN0001077, FBGN0004956, FBGN0004861, FBGN0025525, FBGN0003339, FBGN0004009, FBGN0000015, FBGN0004198, FBGN0000577, FBGN0039683, FBGN0001297, FBGN0005677	96	506	7937	2.4509	0.876124	0.0159368	3.94484
GOTERM_BP_FAT	GO:0008585~female gonad development	3	2.47934	0.00726785	FBGN0004198, FBGN0004870, FBGN0025525	96	11	7937	22.5483	0.996992	0.0392525	10.5862
Annotation Cluster 9	Enrichment Score: 4.4312975926601865
Category	Term	Count	%	PValue	Genes	List Total	Pop Hits	Pop Total	Fold Enrichment	Bonferroni	Benjamini	FDR
GOTERM_BP_FAT	GO:0014017~neuroblast fate commitment	6	4.95868	1.44829e-05	FBGN0085424, FBGN0000577, FBGN0001269, FBGN0000492, FBGN0001325, FBGN0005511	96	27	7937	18.3727	0.0114623	0.000202233	0.0222143
GOTERM_BP_FAT	GO:0014016~neuroblast differentiation	6	4.95868	1.74653e-05	FBGN0085424, FBGN0000577, FBGN0001269, FBGN0000492, FBGN0001325, FBGN0005511	96	28	7937	17.7165	0.0138063	0.000224208	0.0267882
GOTERM_BP_FAT	GO:0007400~neuroblast fate determination	5	4.13223	0.000200945	FBGN0085424, FBGN0000577, FBGN0001269, FBGN0000492, FBGN0001325	96	25	7937	16.5354	0.147829	0.00168246	0.307804
Annotation Cluster 10	Enrichment Score: 4.412961380494821
Category	Term	Count	%	PValue	Genes	List Total	Pop Hits	Pop Total	Fold Enrichment	Bonferroni	Benjamini	FDR
GOTERM_BP_FAT	GO:0035290~trunk segmentation	7	5.78512	2.79073e-08	FBGN0004009, FBGN0000015, FBGN0003944, FBGN0000577, FBGN0000095, FBGN0001077, FBGN0001325	96	17	7937	34.0435	2.2214e-05	6.94194e-07	4.28096e-05
GOTERM_BP_FAT	GO:0007498~mesoderm development	7	5.78512	0.000737779	FBGN0004009, FBGN0000015, FBGN0004606, FBGN0003944, FBGN0011278, FBGN0004863, FBGN0001077	96	91	7937	6.35978	0.444279	0.00542494	1.12578
GOTERM_BP_FAT	GO:0051094~positive regulation of developmental process	4	3.30579	0.00280202	FBGN0004009, FBGN0000015, FBGN0003944, FBGN0013469	96	24	7937	13.7795	0.892852	0.0169054	4.213
Annotation Cluster 11	Enrichment Score: 4.301769402525883
Category	Term	Count	%	PValue	Genes	List Total	Pop Hits	Pop Total	Fold Enrichment	Bonferroni	Benjamini	FDR
INTERPRO	IPR001827:Homeobox protein, antennapedia type, conserved site	5	4.13223	4.94476e-06	FBGN0003339, FBGN0003944, FBGN0002522, FBGN0000095, FBGN0000439	97	13	10196	40.4282	0.000588255	7.35508e-05	0.0056675
UP_SEQ_FEATURE	short sequence motif:Antp-type hexapeptide	5	4.13223	5.71769e-06	FBGN0003339, FBGN0003944, FBGN0000095, FBGN0000251, FBGN0000439	63	7	2975	33.7302	0.000937264	0.000187523	0.00693293
PIR_SUPERFAMILY	PIRSF500608:homeotic protein Hox A5	3	2.47934	0.000204684	FBGN0003339, FBGN0003944, FBGN0000095	23	3	2596	112.87	0.00510454	0.00510454	0.165944
PIR_SUPERFAMILY	PIRSF002612:homeotic protein Hox A5/D4	3	2.47934	0.000204684	FBGN0003339, FBGN0003944, FBGN0000095	23	3	2596	112.87	0.00510454	0.00510454	0.165944
INTERPRO	IPR017995:Homeobox protein, antennapedia type	3	2.47934	0.00026159	FBGN0003339, FBGN0000095, FBGN0000439	97	3	10196	105.113	0.0306536	0.00345328	0.299423
Annotation Cluster 12	Enrichment Score: 4.194389681480354
Category	Term	Count	%	PValue	Genes	List Total	Pop Hits	Pop Total	Fold Enrichment	Bonferroni	Benjamini	FDR
GOTERM_BP_FAT	GO:0030182~neuron differentiation	22	18.1818	9.63731e-09	FBGN0003053, FBGN0045852, FBGN0004606, FBGN0004102, FBGN0020912, FBGN0029123, FBGN0003651, FBGN0004861, FBGN0041156, FBGN0004198, FBGN0001235, FBGN0000577, FBGN0004666, FBGN0086758, FBGN0011278, FBGN0025360, FBGN0001297, FBGN0004579, FBGN0001325, FBGN0000099, FBGN0005511, FBGN0005677	96	409	7937	4.44718	7.67127e-06	2.47461e-07	1.47836e-05
GOTERM_BP_FAT	GO:0000902~cell morphogenesis	22	18.1818	3.75902e-08	FBGN0003053, FBGN0045852, FBGN0004606, FBGN0020912, FBGN0014343, FBGN0029123, FBGN0003651, FBGN0004861, FBGN0041156, FBGN0004198, FBGN0004009, FBGN0015919, FBGN0000577, FBGN0004666, FBGN0002413, FBGN0086758, FBGN0011278, FBGN0031550, FBGN0001297, FBGN0001325, FBGN0000099, FBGN0005511	96	442	7937	4.11515	2.99213e-05	8.80052e-07	5.7663e-05
GOTERM_BP_FAT	GO:0032989~cellular component morphogenesis	22	18.1818	5.54149e-07	FBGN0003053, FBGN0045852, FBGN0004606, FBGN0020912, FBGN0014343, FBGN0029123, FBGN0003651, FBGN0004861, FBGN0041156, FBGN0004198, FBGN0004009, FBGN0015919, FBGN0000577, FBGN0004666, FBGN0002413, FBGN0086758, FBGN0011278, FBGN0031550, FBGN0001297, FBGN0001325, FBGN0000099, FBGN0005511	96	518	7937	3.51138	0.000441006	1.19216e-05	0.000850057
GOTERM_BP_FAT	GO:0048666~neuron development	17	14.0496	2.9674e-06	FBGN0003053, FBGN0045852, FBGN0004606, FBGN0004102, FBGN0020912, FBGN0029123, FBGN0004861, FBGN0041156, FBGN0004198, FBGN0000577, FBGN0004666, FBGN0011278, FBGN0086758, FBGN0001325, FBGN0000099, FBGN0005511, FBGN0005677	96	347	7937	4.05046	0.00235926	5.49299e-05	0.00455187
GOTERM_BP_FAT	GO:0000904~cell morphogenesis involved in differentiation	15	12.3967	1.29579e-05	FBGN0003053, FBGN0045852, FBGN0004606, FBGN0020912, FBGN0029123, FBGN0004861, FBGN0041156, FBGN0004198, FBGN0000577, FBGN0004666, FBGN0011278, FBGN0086758, FBGN0000099, FBGN0001325, FBGN0005511	96	303	7937	4.09292	0.0102616	0.00018752	0.0198755
GOTERM_BP_FAT	GO:0030030~cell projection organization	16	13.2231	2.49082e-05	FBGN0045852, FBGN0004606, FBGN0020912, FBGN0029123, FBGN0041156, FBGN0004009, FBGN0004198, FBGN0000577, FBGN0004666, FBGN0002413, FBGN0011278, FBGN0086758, FBGN0031550, FBGN0001325, FBGN0000099, FBGN0005511	96	365	7937	3.6242	0.0196319	0.000291533	0.0382021
GOTERM_BP_FAT	GO:0048667~cell morphogenesis involved in neuron differentiation	14	11.5702	3.47828e-05	FBGN0003053, FBGN0045852, FBGN0004606, FBGN0020912, FBGN0029123, FBGN0041156, FBGN0004198, FBGN0000577, FBGN0004666, FBGN0011278, FBGN0086758, FBGN0001325, FBGN0000099, FBGN0005511	96	288	7937	4.01902	0.0273078	0.000384476	0.0533432
GOTERM_BP_FAT	GO:0048858~cell projection morphogenesis	14	11.5702	0.00010278	FBGN0045852, FBGN0004606, FBGN0020912, FBGN0029123, FBGN0041156, FBGN0004198, FBGN0000577, FBGN0004666, FBGN0011278, FBGN0086758, FBGN0031550, FBGN0001325, FBGN0000099, FBGN0005511	96	320	7937	3.61712	0.0785594	0.000973537	0.157547
GOTERM_BP_FAT	GO:0048812~neuron projection morphogenesis	13	10.7438	0.000143289	FBGN0045852, FBGN0004606, FBGN0020912, FBGN0029123, FBGN0041156, FBGN0004198, FBGN0000577, FBGN0004666, FBGN0011278, FBGN0086758, FBGN0001325, FBGN0000099, FBGN0005511	96	286	7937	3.75805	0.107801	0.00131025	0.219579
GOTERM_BP_FAT	GO:0032990~cell part morphogenesis	14	11.5702	0.000144346	FBGN0045852, FBGN0004606, FBGN0020912, FBGN0029123, FBGN0041156, FBGN0004198, FBGN0000577, FBGN0004666, FBGN0011278, FBGN0086758, FBGN0031550, FBGN0001325, FBGN0000099, FBGN0005511	96	331	7937	3.49692	0.108552	0.00130492	0.221197
GOTERM_BP_FAT	GO:0031175~neuron projection development	13	10.7438	0.000148079	FBGN0045852, FBGN0004606, FBGN0020912, FBGN0029123, FBGN0041156, FBGN0004198, FBGN0000577, FBGN0004666, FBGN0011278, FBGN0086758, FBGN0001325, FBGN0000099, FBGN0005511	96	287	7937	3.74495	0.111197	0.00132361	0.22691
GOTERM_BP_FAT	GO:0007409~axonogenesis	8	6.61157	0.00939297	FBGN0041156, FBGN0004606, FBGN0000577, FBGN0004666, FBGN0029123, FBGN0001325, FBGN0000099, FBGN0005511	96	198	7937	3.34049	0.999454	0.0498192	13.4777
GOTERM_BP_FAT	GO:0007411~axon guidance	6	4.95868	0.0232824	FBGN0004606, FBGN0000577, FBGN0029123, FBGN0001325, FBGN0000099, FBGN0005511	96	136	7937	3.64752	1	0.112582	30.3282
GOTERM_BP_FAT	GO:0016358~dendrite development	5	4.13223	0.051347	FBGN0045852, FBGN0004198, FBGN0086758, FBGN0011278, FBGN0020912	96	117	7937	3.53321	1	0.217588	55.452
GOTERM_BP_FAT	GO:0048813~dendrite morphogenesis	5	4.13223	0.051347	FBGN0045852, FBGN0004198, FBGN0086758, FBGN0011278, FBGN0020912	96	117	7937	3.53321	1	0.217588	55.452
Annotation Cluster 13	Enrichment Score: 4.019685200738917
Category	Term	Count	%	PValue	Genes	List Total	Pop Hits	Pop Total	Fold Enrichment	Bonferroni	Benjamini	FDR
GOTERM_BP_FAT	GO:0035218~leg disc development	11	9.09091	3.17769e-10	FBGN0004009, FBGN0001235, FBGN0024244, FBGN0003944, FBGN0005771, FBGN0004858, FBGN0004870, FBGN0004863, FBGN0000099, FBGN0025525, FBGN0005677	96	51	7937	17.8323	2.52944e-07	1.05394e-08	4.87456e-07
GOTERM_BP_FAT	GO:0035110~leg morphogenesis	7	5.78512	5.95048e-06	FBGN0001235, FBGN0024244, FBGN0003944, FBGN0004870, FBGN0000099, FBGN0025525, FBGN0005677	96	39	7937	14.8395	0.0047254	0.000102964	0.00912761
GOTERM_BP_FAT	GO:0060173~limb development	7	5.78512	6.93345e-06	FBGN0001235, FBGN0024244, FBGN0003944, FBGN0004870, FBGN0000099, FBGN0025525, FBGN0005677	96	40	7937	14.4685	0.00550385	0.000112627	0.0106353
GOTERM_BP_FAT	GO:0035108~limb morphogenesis	7	5.78512	6.93345e-06	FBGN0001235, FBGN0024244, FBGN0003944, FBGN0004870, FBGN0000099, FBGN0025525, FBGN0005677	96	40	7937	14.4685	0.00550385	0.000112627	0.0106353
GOTERM_BP_FAT	GO:0035127~post-embryonic limb morphogenesis	5	4.13223	0.000363713	FBGN0001235, FBGN0024244, FBGN0003944, FBGN0004870, FBGN0025525	96	29	7937	14.2547	0.251413	0.00295042	0.55648
GOTERM_BP_FAT	GO:0007480~imaginal disc-derived leg morphogenesis	5	4.13223	0.000363713	FBGN0001235, FBGN0024244, FBGN0003944, FBGN0004870, FBGN0025525	96	29	7937	14.2547	0.251413	0.00295042	0.55648
GOTERM_BP_FAT	GO:0035109~imaginal disc-derived limb morphogenesis	5	4.13223	0.000415846	FBGN0001235, FBGN0024244, FBGN0003944, FBGN0004870, FBGN0025525	96	30	7937	13.7795	0.281854	0.00333868	0.636006
GOTERM_BP_FAT	GO:0007478~leg disc morphogenesis	5	4.13223	0.000473104	FBGN0001235, FBGN0024244, FBGN0003944, FBGN0004870, FBGN0025525	96	31	7937	13.335	0.313864	0.00368613	0.723282
GOTERM_BP_FAT	GO:0007479~leg disc proximal/distal pattern formation	4	3.30579	0.000830898	FBGN0004009, FBGN0001235, FBGN0000099, FBGN0005677	96	16	7937	20.6693	0.484011	0.00594326	1.26703
GOTERM_BP_FAT	GO:0035223~leg disc pattern formation	4	3.30579	0.000830898	FBGN0004009, FBGN0001235, FBGN0000099, FBGN0005677	96	16	7937	20.6693	0.484011	0.00594326	1.26703
GOTERM_BP_FAT	GO:0007449~proximal/distal pattern formation, imaginal disc	4	3.30579	0.00188967	FBGN0004009, FBGN0001235, FBGN0000099, FBGN0005677	96	21	7937	15.748	0.778115	0.0120685	2.85979
GOTERM_BP_FAT	GO:0009954~proximal/distal pattern formation	4	3.30579	0.00247306	FBGN0004009, FBGN0001235, FBGN0000099, FBGN0005677	96	23	7937	14.3786	0.860682	0.0153999	3.72713
GOTERM_BP_FAT	GO:0035216~haltere disc development	3	2.47934	0.00726785	FBGN0001235, FBGN0003944, FBGN0000099	96	11	7937	22.5483	0.996992	0.0392525	10.5862
Annotation Cluster 14	Enrichment Score: 3.5205488895757706
Category	Term	Count	%	PValue	Genes	List Total	Pop Hits	Pop Total	Fold Enrichment	Bonferroni	Benjamini	FDR
GOTERM_BP_FAT	GO:0035215~genital disc development	7	5.78512	7.63971e-07	FBGN0004009, FBGN0000015, FBGN0000577, FBGN0004666, FBGN0001981, FBGN0000251, FBGN0005677	96	28	7937	20.6693	0.000607937	1.60031e-05	0.00117192
GOTERM_BP_FAT	GO:0007445~determination of imaginal disc primordium	3	2.47934	0.00599292	FBGN0004009, FBGN0000015, FBGN0004666	96	10	7937	24.8031	0.991643	0.0331338	8.8084
GOTERM_BP_FAT	GO:0035225~determination of genital disc primordium	3	2.47934	0.00599292	FBGN0004009, FBGN0000015, FBGN0004666	96	10	7937	24.8031	0.991643	0.0331338	8.8084
Annotation Cluster 15	Enrichment Score: 3.496385957004594
Category	Term	Count	%	PValue	Genes	List Total	Pop Hits	Pop Total	Fold Enrichment	Bonferroni	Benjamini	FDR
GOTERM_BP_FAT	GO:0035215~genital disc development	7	5.78512	7.63971e-07	FBGN0004009, FBGN0000015, FBGN0000577, FBGN0004666, FBGN0001981, FBGN0000251, FBGN0005677	96	28	7937	20.6693	0.000607937	1.60031e-05	0.00117192
GOTERM_BP_FAT	GO:0048070~regulation of pigmentation during development	4	3.30579	0.000187584	FBGN0004009, FBGN0000015, FBGN0004870, FBGN0001981	96	10	7937	33.0708	0.138716	0.00158736	0.287365
GOTERM_BP_FAT	GO:0045596~negative regulation of cell differentiation	3	2.47934	0.22624	FBGN0004009, FBGN0000015, FBGN0001981	96	75	7937	3.30708	1	0.637875	98.0446
Annotation Cluster 16	Enrichment Score: 3.402322471124716
Category	Term	Count	%	PValue	Genes	List Total	Pop Hits	Pop Total	Fold Enrichment	Bonferroni	Benjamini	FDR
GOTERM_BP_FAT	GO:0035290~trunk segmentation	7	5.78512	2.79073e-08	FBGN0004009, FBGN0000015, FBGN0003944, FBGN0000577, FBGN0000095, FBGN0001077, FBGN0001325	96	17	7937	34.0435	2.2214e-05	6.94194e-07	4.28096e-05
GOTERM_BP_FAT	GO:0007447~imaginal disc pattern formation	11	9.09091	1.80374e-07	FBGN0000179, FBGN0003053, FBGN0004009, FBGN0000015, FBGN0001235, FBGN0000577, FBGN0001269, FBGN0000492, FBGN0000251, FBGN0000099, FBGN0005677	96	96	7937	9.47342	0.000143567	3.98826e-06	0.000276692
GOTERM_BP_FAT	GO:0007448~anterior/posterior pattern formation, imaginal disc	6	4.95868	2.97205e-06	FBGN0000179, FBGN0004009, FBGN0000015, FBGN0000577, FBGN0001269, FBGN0000251	96	20	7937	24.8031	0.00236296	5.37658e-05	0.00455901
GOTERM_BP_FAT	GO:0009952~anterior/posterior pattern formation	11	9.09091	3.27858e-05	FBGN0000179, FBGN0003053, FBGN0004009, FBGN0000015, FBGN0003944, FBGN0000577, FBGN0004102, FBGN0001269, FBGN0000095, FBGN0000251, FBGN0001325	96	170	7937	5.34969	0.0257603	0.000367509	0.0502813
GOTERM_BP_FAT	GO:0035221~genital disc pattern formation	4	3.30579	8.90776e-05	FBGN0004009, FBGN0000015, FBGN0000577, FBGN0000251	96	8	7937	41.3385	0.0684533	0.000875036	0.136557
GOTERM_BP_FAT	GO:0035224~genital disc anterior/posterior pattern formation	4	3.30579	8.90776e-05	FBGN0004009, FBGN0000015, FBGN0000577, FBGN0000251	96	8	7937	41.3385	0.0684533	0.000875036	0.136557
GOTERM_BP_FAT	GO:0035222~wing disc pattern formation	7	5.78512	0.000151036	FBGN0000179, FBGN0003053, FBGN0004009, FBGN0000577, FBGN0001269, FBGN0000492, FBGN0000099	96	68	7937	8.51088	0.113287	0.00133504	0.231437
GOTERM_BP_FAT	GO:0048100~wing disc anterior/posterior pattern formation	4	3.30579	0.000435556	FBGN0000179, FBGN0004009, FBGN0000577, FBGN0001269	96	13	7937	25.4391	0.293038	0.00346178	0.666058
GOTERM_BP_FAT	GO:0009948~anterior/posterior axis specification	7	5.78512	0.00820202	FBGN0003053, FBGN0004009, FBGN0000015, FBGN0004102, FBGN0000095, FBGN0000251, FBGN0001325	96	147	7937	3.937	0.998578	0.0439091	11.8682
GOTERM_BP_FAT	GO:0009798~axis specification	7	5.78512	0.0331041	FBGN0003053, FBGN0004009, FBGN0000015, FBGN0004102, FBGN0000095, FBGN0000251, FBGN0001325	96	201	7937	2.8793	1	0.151596	40.3341
GOTERM_BP_FAT	GO:0007354~zygotic determination of anterior/posterior axis, embryo	3	2.47934	0.0466903	FBGN0003053, FBGN0004102, FBGN0001325	96	29	7937	8.5528	1	0.201655	51.9768
GOTERM_BP_FAT	GO:0008595~determination of anterior/posterior axis, embryo	5	4.13223	0.0866691	FBGN0003053, FBGN0004009, FBGN0000015, FBGN0004102, FBGN0001325	96	140	7937	2.95275	1	0.336361	75.1092
GOTERM_BP_FAT	GO:0007351~tripartite regional subdivision	5	4.13223	0.0866691	FBGN0003053, FBGN0004009, FBGN0000015, FBGN0004102, FBGN0001325	96	140	7937	2.95275	1	0.336361	75.1092
GOTERM_BP_FAT	GO:0000578~embryonic axis specification	5	4.13223	0.0955942	FBGN0003053, FBGN0004009, FBGN0000015, FBGN0004102, FBGN0001325	96	145	7937	2.85093	1	0.360337	78.59
Annotation Cluster 17	Enrichment Score: 3.308717709791902
Category	Term	Count	%	PValue	Genes	List Total	Pop Hits	Pop Total	Fold Enrichment	Bonferroni	Benjamini	FDR
GOTERM_BP_FAT	GO:0007507~heart development	8	6.61157	1.65962e-05	FBGN0004009, FBGN0000015, FBGN0004606, FBGN0003944, FBGN0011278, FBGN0016660, FBGN0003651, FBGN0005511	96	69	7937	9.58575	0.0131238	0.000220153	0.0254553
GOTERM_BP_FAT	GO:0035051~cardiac cell differentiation	5	4.13223	8.0574e-05	FBGN0004009, FBGN0003944, FBGN0016660, FBGN0003651, FBGN0005511	96	20	7937	20.6693	0.0621258	0.000811563	0.123529
GOTERM_BP_FAT	GO:0010002~cardioblast differentiation	4	3.30579	0.000435556	FBGN0004009, FBGN0016660, FBGN0003651, FBGN0005511	96	13	7937	25.4391	0.293038	0.00346178	0.666058
GOTERM_BP_FAT	GO:0042684~cardioblast cell fate commitment	3	2.47934	0.00286292	FBGN0016660, FBGN0003651, FBGN0005511	96	7	7937	35.433	0.897936	0.0171405	4.30269
GOTERM_BP_FAT	GO:0035050~embryonic heart tube development	3	2.47934	0.0171536	FBGN0003944, FBGN0016660, FBGN0005511	96	17	7937	14.5901	0.999999	0.0845016	23.3114
Annotation Cluster 18	Enrichment Score: 3.230964533459491
Category	Term	Count	%	PValue	Genes	List Total	Pop Hits	Pop Total	Fold Enrichment	Bonferroni	Benjamini	FDR
GOTERM_BP_FAT	GO:0007423~sensory organ development	19	15.7025	1.32482e-06	FBGN0000179, FBGN0003053, FBGN0045852, FBGN0004102, FBGN0014343, FBGN0003651, FBGN0064191, FBGN0000625, FBGN0003339, FBGN0004009, FBGN0004198, FBGN0001235, FBGN0015919, FBGN0002413, FBGN0025360, FBGN0001297, FBGN0004579, FBGN0001325, FBGN0005677	96	410	7937	3.83138	0.001054	2.63635e-05	0.00203224
GOTERM_BP_FAT	GO:0048729~tissue morphogenesis	14	11.5702	6.73981e-06	FBGN0003053, FBGN0001981, FBGN0014343, FBGN0003651, FBGN0004863, FBGN0004861, FBGN0004009, FBGN0003944, FBGN0015919, FBGN0005771, FBGN0002413, FBGN0011278, FBGN0001297, FBGN0003254	96	247	7937	4.68615	0.00535054	0.000111763	0.0103383
GOTERM_BP_FAT	GO:0001745~compound eye morphogenesis	14	11.5702	7.68696e-06	FBGN0000179, FBGN0003053, FBGN0004102, FBGN0014343, FBGN0003651, FBGN0000625, FBGN0004009, FBGN0001235, FBGN0015919, FBGN0002413, FBGN0025360, FBGN0001297, FBGN0004579, FBGN0005677	96	250	7937	4.62992	0.00610016	0.000122369	0.0117911
GOTERM_BP_FAT	GO:0001654~eye development	16	13.2231	8.05227e-06	FBGN0000179, FBGN0003053, FBGN0004102, FBGN0014343, FBGN0003651, FBGN0064191, FBGN0000625, FBGN0004009, FBGN0001235, FBGN0015919, FBGN0002413, FBGN0025360, FBGN0001297, FBGN0004579, FBGN0001325, FBGN0005677	96	332	7937	3.98444	0.00638913	0.000125671	0.0123514
GOTERM_BP_FAT	GO:0048749~compound eye development	15	12.3967	1.55958e-05	FBGN0000179, FBGN0003053, FBGN0004102, FBGN0014343, FBGN0003651, FBGN0000625, FBGN0004009, FBGN0001235, FBGN0015919, FBGN0002413, FBGN0025360, FBGN0001297, FBGN0004579, FBGN0001325, FBGN0005677	96	308	7937	4.02648	0.0123376	0.000214017	0.0239211
GOTERM_BP_FAT	GO:0042067~establishment of ommatidial polarity	7	5.78512	1.59699e-05	FBGN0003053, FBGN0004009, FBGN0015919, FBGN0002413, FBGN0001297, FBGN0014343, FBGN0003651	96	46	7937	12.5813	0.0126317	0.000215436	0.0244949
GOTERM_BP_FAT	GO:0048592~eye morphogenesis	14	11.5702	1.6919e-05	FBGN0000179, FBGN0003053, FBGN0004102, FBGN0014343, FBGN0003651, FBGN0000625, FBGN0004009, FBGN0001235, FBGN0015919, FBGN0002413, FBGN0025360, FBGN0001297, FBGN0004579, FBGN0005677	96	269	7937	4.3029	0.0133774	0.000220757	0.0259505
GOTERM_BP_FAT	GO:0001736~establishment of planar polarity	7	5.78512	8.19491e-05	FBGN0003053, FBGN0004009, FBGN0015919, FBGN0002413, FBGN0001297, FBGN0014343, FBGN0003651	96	61	7937	9.48753	0.0631519	0.000815095	0.125635
GOTERM_BP_FAT	GO:0007164~establishment of tissue polarity	7	5.78512	8.98617e-05	FBGN0003053, FBGN0004009, FBGN0015919, FBGN0002413, FBGN0001297, FBGN0014343, FBGN0003651	96	62	7937	9.33451	0.0690346	0.000871975	0.137758
GOTERM_BP_FAT	GO:0001738~morphogenesis of a polarized epithelium	7	5.78512	0.000177488	FBGN0003053, FBGN0004009, FBGN0015919, FBGN0002413, FBGN0001297, FBGN0014343, FBGN0003651	96	70	7937	8.26771	0.131765	0.00151812	0.271918
GOTERM_BP_FAT	GO:0002009~morphogenesis of an epithelium	11	9.09091	0.000336731	FBGN0003053, FBGN0004009, FBGN0015919, FBGN0005771, FBGN0002413, FBGN0001981, FBGN0001297, FBGN0003254, FBGN0014343, FBGN0003651, FBGN0004861	96	225	7937	4.04199	0.235156	0.00275992	0.515297
GOTERM_BP_FAT	GO:0060429~epithelium development	11	9.09091	0.000475609	FBGN0003053, FBGN0004009, FBGN0015919, FBGN0005771, FBGN0002413, FBGN0001981, FBGN0001297, FBGN0003254, FBGN0014343, FBGN0003651, FBGN0004861	96	235	7937	3.86999	0.315232	0.0036697	0.727098
GOTERM_BP_FAT	GO:0046530~photoreceptor cell differentiation	8	6.61157	0.000820236	FBGN0003053, FBGN0001235, FBGN0004102, FBGN0025360, FBGN0001297, FBGN0004579, FBGN0003651, FBGN0005677	96	128	7937	5.16732	0.47961	0.00592037	1.25086
GOTERM_BP_FAT	GO:0001700~embryonic development via the syncytial blastoderm	10	8.26446	0.00100283	FBGN0003053, FBGN0004009, FBGN0011706, FBGN0004606, FBGN0004102, FBGN0001297, FBGN0003254, FBGN0014343, FBGN0003651, FBGN0004956	96	214	7937	3.86342	0.550064	0.00698123	1.52732
GOTERM_BP_FAT	GO:0009792~embryonic development ending in birth or egg hatching	10	8.26446	0.00138211	FBGN0003053, FBGN0004009, FBGN0011706, FBGN0004606, FBGN0004102, FBGN0001297, FBGN0003254, FBGN0014343, FBGN0003651, FBGN0004956	96	224	7937	3.69094	0.667436	0.00928646	2.09927
GOTERM_BP_FAT	GO:0007163~establishment or maintenance of cell polarity	7	5.78512	0.00188701	FBGN0003053, FBGN0004009, FBGN0015919, FBGN0002413, FBGN0001297, FBGN0014343, FBGN0003651	96	109	7937	5.30954	0.777645	0.012149	2.85583
GOTERM_BP_FAT	GO:0001751~compound eye photoreceptor cell differentiation	7	5.78512	0.00207003	FBGN0001235, FBGN0004102, FBGN0025360, FBGN0001297, FBGN0004579, FBGN0003651, FBGN0005677	96	111	7937	5.21387	0.807844	0.0131089	3.12871
GOTERM_BP_FAT	GO:0001754~eye photoreceptor cell differentiation	7	5.78512	0.00258631	FBGN0001235, FBGN0004102, FBGN0025360, FBGN0001297, FBGN0004579, FBGN0003651, FBGN0005677	96	116	7937	4.98913	0.87272	0.0158526	3.89464
GOTERM_BP_FAT	GO:0046552~photoreceptor cell fate commitment	5	4.13223	0.00313109	FBGN0001235, FBGN0004102, FBGN0001297, FBGN0003651, FBGN0005677	96	51	7937	8.1056	0.917607	0.0185938	4.69673
GOTERM_BP_FAT	GO:0048663~neuron fate commitment	5	4.13223	0.0038559	FBGN0001235, FBGN0004102, FBGN0001297, FBGN0003651, FBGN0005677	96	54	7937	7.65529	0.953821	0.0223582	5.75416
GOTERM_BP_FAT	GO:0007391~dorsal closure	4	3.30579	0.104983	FBGN0003053, FBGN0004009, FBGN0001297, FBGN0003254	96	95	7937	3.48114	1	0.382725	81.7572
GOTERM_BP_FAT	GO:0042706~eye photoreceptor cell fate commitment	3	2.47934	0.108449	FBGN0001235, FBGN0001297, FBGN0003651	96	47	7937	5.27726	1	0.391405	82.8112
GOTERM_BP_FAT	GO:0001752~compound eye photoreceptor fate commitment	3	2.47934	0.108449	FBGN0001235, FBGN0001297, FBGN0003651	96	47	7937	5.27726	1	0.391405	82.8112
GOTERM_BP_FAT	GO:0008258~head involution	3	2.47934	0.116221	FBGN0003053, FBGN0001297, FBGN0003254	96	49	7937	5.06186	1	0.412331	84.9715
GOTERM_BP_FAT	GO:0016331~morphogenesis of embryonic epithelium	4	3.30579	0.173417	FBGN0003053, FBGN0004009, FBGN0001297, FBGN0003254	96	120	7937	2.7559	1	0.54226	94.6151
Annotation Cluster 19	Enrichment Score: 2.9701478113797064
Category	Term	Count	%	PValue	Genes	List Total	Pop Hits	Pop Total	Fold Enrichment	Bonferroni	Benjamini	FDR
GOTERM_BP_FAT	GO:0045944~positive regulation of transcription from RNA polymerase II promoter	6	4.95868	0.000305885	FBGN0024244, FBGN0015919, FBGN0001981, FBGN0000251, FBGN0000233, FBGN0000459	96	50	7937	9.92125	0.216138	0.00253347	0.468198
GOTERM_BP_FAT	GO:0045941~positive regulation of transcription	8	6.61157	0.000454471	FBGN0024244, FBGN0015919, FBGN0001981, FBGN0084245, FBGN0014343, FBGN0000251, FBGN0000233, FBGN0000459	96	116	7937	5.70187	0.303607	0.00357617	0.694888
GOTERM_BP_FAT	GO:0010628~positive regulation of gene expression	8	6.61157	0.00047873	FBGN0024244, FBGN0015919, FBGN0001981, FBGN0084245, FBGN0014343, FBGN0000251, FBGN0000233, FBGN0000459	96	117	7937	5.65313	0.316932	0.0036583	0.731854
GOTERM_BP_FAT	GO:0051173~positive regulation of nitrogen compound metabolic process	8	6.61157	0.000586317	FBGN0024244, FBGN0015919, FBGN0001981, FBGN0084245, FBGN0014343, FBGN0000251, FBGN0000233, FBGN0000459	96	121	7937	5.46625	0.373023	0.00439452	0.895635
GOTERM_BP_FAT	GO:0045935~positive regulation of nucleobase, nucleoside, nucleotide and nucleic acid metabolic process	8	6.61157	0.000586317	FBGN0024244, FBGN0015919, FBGN0001981, FBGN0084245, FBGN0014343, FBGN0000251, FBGN0000233, FBGN0000459	96	121	7937	5.46625	0.373023	0.00439452	0.895635
GOTERM_MF_FAT	GO:0016563~transcription activator activity	7	5.78512	0.000837993	FBGN0024244, FBGN0015919, FBGN0004666, FBGN0001981, FBGN0014343, FBGN0000251, FBGN0000233	96	93	7918	6.20811	0.0656516	0.00751671	0.889472
GOTERM_BP_FAT	GO:0010557~positive regulation of macromolecule biosynthetic process	8	6.61157	0.000858944	FBGN0024244, FBGN0015919, FBGN0001981, FBGN0084245, FBGN0014343, FBGN0000251, FBGN0000233, FBGN0000459	96	129	7937	5.12726	0.495412	0.00608865	1.30953
GOTERM_BP_FAT	GO:0010604~positive regulation of macromolecule metabolic process	8	6.61157	0.00150636	FBGN0024244, FBGN0015919, FBGN0001981, FBGN0084245, FBGN0014343, FBGN0000251, FBGN0000233, FBGN0000459	96	142	7937	4.65786	0.698796	0.00994989	2.28596
GOTERM_BP_FAT	GO:0031328~positive regulation of cellular biosynthetic process	8	6.61157	0.00230861	FBGN0024244, FBGN0015919, FBGN0001981, FBGN0084245, FBGN0014343, FBGN0000251, FBGN0000233, FBGN0000459	96	153	7937	4.32298	0.841147	0.0144953	3.48337
GOTERM_BP_FAT	GO:0009891~positive regulation of biosynthetic process	8	6.61157	0.00230861	FBGN0024244, FBGN0015919, FBGN0001981, FBGN0084245, FBGN0014343, FBGN0000251, FBGN0000233, FBGN0000459	96	153	7937	4.32298	0.841147	0.0144953	3.48337
GOTERM_BP_FAT	GO:0045893~positive regulation of transcription, DNA-dependent	6	4.95868	0.00395892	FBGN0024244, FBGN0015919, FBGN0001981, FBGN0000251, FBGN0000233, FBGN0000459	96	88	7937	5.63707	0.95747	0.0226211	5.90357
GOTERM_BP_FAT	GO:0051254~positive regulation of RNA metabolic process	6	4.95868	0.00435906	FBGN0024244, FBGN0015919, FBGN0001981, FBGN0000251, FBGN0000233, FBGN0000459	96	90	7937	5.51181	0.969112	0.0247069	6.48178
Annotation Cluster 20	Enrichment Score: 2.9374280996135425
Category	Term	Count	%	PValue	Genes	List Total	Pop Hits	Pop Total	Fold Enrichment	Bonferroni	Benjamini	FDR
GOTERM_BP_FAT	GO:0007365~periodic partitioning	7	5.78512	4.07714e-05	FBGN0004009, FBGN0024244, FBGN0004567, FBGN0000577, FBGN0001077, FBGN0003002, FBGN0005511	96	54	7937	10.7174	0.0319337	0.000444486	0.0625248
SP_PIR_KEYWORDS	Pair-rule protein	3	2.47934	0.00372372	FBGN0024244, FBGN0001077, FBGN0003002	111	11	12980	31.8919	0.269025	0.0193955	3.92533
GOTERM_BP_FAT	GO:0007366~periodic partitioning by pair rule gene	3	2.47934	0.0101481	FBGN0024244, FBGN0001077, FBGN0003002	96	13	7937	19.0793	0.999702	0.0533813	14.4839
Annotation Cluster 21	Enrichment Score: 2.738232102257781
Category	Term	Count	%	PValue	Genes	List Total	Pop Hits	Pop Total	Fold Enrichment	Bonferroni	Benjamini	FDR
GOTERM_BP_FAT	GO:0007365~periodic partitioning	7	5.78512	4.07714e-05	FBGN0004009, FBGN0024244, FBGN0004567, FBGN0000577, FBGN0001077, FBGN0003002, FBGN0005511	96	54	7937	10.7174	0.0319337	0.000444486	0.0625248
GOTERM_BP_FAT	GO:0007367~segment polarity determination	4	3.30579	0.011119	FBGN0004009, FBGN0004567, FBGN0000577, FBGN0005511	96	39	7937	8.4797	0.999864	0.0572387	15.7616
SP_PIR_KEYWORDS	Segmentation polarity protein	3	2.47934	0.013455	FBGN0004009, FBGN0004567, FBGN0000577	111	21	12980	16.7053	0.679506	0.0647439	13.5327
Annotation Cluster 22	Enrichment Score: 2.619787035263217
Category	Term	Count	%	PValue	Genes	List Total	Pop Hits	Pop Total	Fold Enrichment	Bonferroni	Benjamini	FDR
GOTERM_BP_FAT	GO:0006928~cell motion	16	13.2231	2.85014e-06	FBGN0004606, FBGN0001981, FBGN0029123, FBGN0001077, FBGN0004956, FBGN0003002, FBGN0000015, FBGN0000577, FBGN0011278, FBGN0001297, FBGN0003254, FBGN0004579, FBGN0001323, FBGN0000099, FBGN0001325, FBGN0005511	96	305	7937	4.33716	0.00226614	5.40156e-05	0.004372
GOTERM_BP_FAT	GO:0016477~cell migration	11	9.09091	4.20382e-05	FBGN0000015, FBGN0004606, FBGN0011278, FBGN0001981, FBGN0001297, FBGN0003254, FBGN0004579, FBGN0001323, FBGN0004956, FBGN0001077, FBGN0003002	96	175	7937	5.19685	0.0329094	0.000452102	0.0644668
GOTERM_BP_FAT	GO:0048870~cell motility	11	9.09091	7.37701e-05	FBGN0000015, FBGN0004606, FBGN0011278, FBGN0001981, FBGN0001297, FBGN0003254, FBGN0004579, FBGN0001323, FBGN0004956, FBGN0001077, FBGN0003002	96	187	7937	4.86336	0.0570322	0.000752577	0.113103
GOTERM_BP_FAT	GO:0051674~localization of cell	11	9.09091	0.000109287	FBGN0000015, FBGN0004606, FBGN0011278, FBGN0001981, FBGN0001297, FBGN0003254, FBGN0004579, FBGN0001323, FBGN0004956, FBGN0001077, FBGN0003002	96	196	7937	4.64004	0.0833201	0.00102297	0.167514
GOTERM_BP_FAT	GO:0010631~epithelial cell migration	4	3.30579	0.00484486	FBGN0001981, FBGN0003254, FBGN0004579, FBGN0001323	96	29	7937	11.4037	0.979056	0.0272357	7.1793
GOTERM_BP_FAT	GO:0007427~epithelial cell migration, open tracheal system	4	3.30579	0.00484486	FBGN0001981, FBGN0003254, FBGN0004579, FBGN0001323	96	29	7937	11.4037	0.979056	0.0272357	7.1793
GOTERM_BP_FAT	GO:0001667~ameboidal cell migration	4	3.30579	0.00640869	FBGN0001981, FBGN0003254, FBGN0004579, FBGN0001323	96	32	7937	10.3346	0.99401	0.0349157	9.39178
GOTERM_BP_FAT	GO:0008354~germ cell migration	4	3.30579	0.0103521	FBGN0000015, FBGN0004606, FBGN0001077, FBGN0003002	96	38	7937	8.70285	0.999747	0.054075	14.7539
GOTERM_BP_FAT	GO:0048610~reproductive cellular process	11	9.09091	0.0749559	FBGN0004009, FBGN0004198, FBGN0000015, FBGN0011706, FBGN0004606, FBGN0001297, FBGN0014343, FBGN0004956, FBGN0001077, FBGN0003002, FBGN0004861	96	500	7937	1.8189	1	0.301272	69.7354
GOTERM_BP_FAT	GO:0007276~gamete generation	11	9.09091	0.35125	FBGN0004009, FBGN0004198, FBGN0000015, FBGN0011706, FBGN0004606, FBGN0001297, FBGN0014343, FBGN0004956, FBGN0001077, FBGN0003002, FBGN0004861	96	715	7937	1.27196	1	0.804539	99.869
GOTERM_BP_FAT	GO:0019953~sexual reproduction	11	9.09091	0.38424	FBGN0004009, FBGN0004198, FBGN0000015, FBGN0011706, FBGN0004606, FBGN0001297, FBGN0014343, FBGN0004956, FBGN0001077, FBGN0003002, FBGN0004861	96	735	7937	1.23734	1	0.83808	99.9412
Annotation Cluster 23	Enrichment Score: 2.5727014485316806
Category	Term	Count	%	PValue	Genes	List Total	Pop Hits	Pop Total	Fold Enrichment	Bonferroni	Benjamini	FDR
GOTERM_BP_FAT	GO:0007498~mesoderm development	7	5.78512	0.000737779	FBGN0004009, FBGN0000015, FBGN0004606, FBGN0003944, FBGN0011278, FBGN0004863, FBGN0001077	96	91	7937	6.35978	0.444279	0.00542494	1.12578
GOTERM_BP_FAT	GO:0010453~regulation of cell fate commitment	4	3.30579	0.0016338	FBGN0004009, FBGN0000015, FBGN0011278, FBGN0000492	96	20	7937	16.5354	0.727896	0.0106991	2.4771
GOTERM_BP_FAT	GO:0042659~regulation of cell fate specification	4	3.30579	0.0016338	FBGN0004009, FBGN0000015, FBGN0011278, FBGN0000492	96	20	7937	16.5354	0.727896	0.0106991	2.4771
GOTERM_BP_FAT	GO:0007517~muscle organ development	6	4.95868	0.0259937	FBGN0004009, FBGN0004606, FBGN0011278, FBGN0000492, FBGN0001325, FBGN0000099	96	140	7937	3.5433	1	0.12353	33.2366
Annotation Cluster 24	Enrichment Score: 2.517878297506687
Category	Term	Count	%	PValue	Genes	List Total	Pop Hits	Pop Total	Fold Enrichment	Bonferroni	Benjamini	FDR
GOTERM_CC_FAT	GO:0005667~transcription factor complex	5	4.13223	0.000948311	FBGN0001235, FBGN0003944, FBGN0020912, FBGN0036285, FBGN0000625	28	80	4786	10.683	0.0766029	0.0262156	1.01322
GOTERM_CC_FAT	GO:0031981~nuclear lumen	9	7.43802	0.000956216	FBGN0030063, FBGN0001235, FBGN0003944, FBGN0020912, FBGN0036285, FBGN0004860, FBGN0010313, FBGN0004861, FBGN0000625	28	387	4786	3.97508	0.0772164	0.0198897	1.02162
GOTERM_CC_FAT	GO:0043233~organelle lumen	10	8.26446	0.00245416	FBGN0030063, FBGN0001235, FBGN0003944, FBGN0039071, FBGN0020912, FBGN0036285, FBGN0004860, FBGN0010313, FBGN0004861, FBGN0000625	28	556	4786	3.07425	0.186494	0.0404401	2.60301
GOTERM_CC_FAT	GO:0070013~intracellular organelle lumen	10	8.26446	0.00245416	FBGN0030063, FBGN0001235, FBGN0003944, FBGN0039071, FBGN0020912, FBGN0036285, FBGN0004860, FBGN0010313, FBGN0004861, FBGN0000625	28	556	4786	3.07425	0.186494	0.0404401	2.60301
GOTERM_CC_FAT	GO:0031974~membrane-enclosed lumen	10	8.26446	0.00295546	FBGN0030063, FBGN0001235, FBGN0003944, FBGN0039071, FBGN0020912, FBGN0036285, FBGN0004860, FBGN0010313, FBGN0004861, FBGN0000625	28	571	4786	2.9935	0.220128	0.0405909	3.1271
GOTERM_CC_FAT	GO:0044451~nucleoplasm part	6	4.95868	0.00991127	FBGN0001235, FBGN0003944, FBGN0020912, FBGN0036285, FBGN0010313, FBGN0000625	28	240	4786	4.27321	0.566862	0.112661	10.14
GOTERM_CC_FAT	GO:0005654~nucleoplasm	6	4.95868	0.0148179	FBGN0001235, FBGN0003944, FBGN0020912, FBGN0036285, FBGN0010313, FBGN0000625	28	265	4786	3.87008	0.714644	0.145084	14.8064
Annotation Cluster 25	Enrichment Score: 2.4557783476745123
Category	Term	Count	%	PValue	Genes	List Total	Pop Hits	Pop Total	Fold Enrichment	Bonferroni	Benjamini	FDR
INTERPRO	IPR018186:Transcription factor, T-box, conserved site	3	2.47934	0.00236753	FBGN0000179, FBGN0016660, FBGN0005511	97	8	10196	39.4175	0.245779	0.0278129	2.68029
INTERPRO	IPR001699:Transcription factor, T-box	3	2.47934	0.00236753	FBGN0000179, FBGN0016660, FBGN0005511	97	8	10196	39.4175	0.245779	0.0278129	2.68029
SMART	SM00425:TBOX	3	2.47934	0.00765725	FBGN0000179, FBGN0016660, FBGN0005511	84	8	4824	21.5357	0.224046	0.0810779	6.48924
Annotation Cluster 26	Enrichment Score: 2.3651499334834893
Category	Term	Count	%	PValue	Genes	List Total	Pop Hits	Pop Total	Fold Enrichment	Bonferroni	Benjamini	FDR
GOTERM_BP_FAT	GO:0001708~cell fate specification	8	6.61157	8.0981e-06	FBGN0004009, FBGN0003944, FBGN0011278, FBGN0001981, FBGN0004863, FBGN0001077, FBGN0005677, FBGN0005511	96	62	7937	10.668	0.00642538	0.000123956	0.0124217
GOTERM_BP_FAT	GO:0007498~mesoderm development	7	5.78512	0.000737779	FBGN0004009, FBGN0000015, FBGN0004606, FBGN0003944, FBGN0011278, FBGN0004863, FBGN0001077	96	91	7937	6.35978	0.444279	0.00542494	1.12578
GOTERM_BP_FAT	GO:0048332~mesoderm morphogenesis	4	3.30579	0.00394577	FBGN0004009, FBGN0003944, FBGN0011278, FBGN0004863	96	27	7937	12.2485	0.957021	0.0227093	5.88452
GOTERM_BP_FAT	GO:0007501~mesodermal cell fate specification	3	2.47934	0.00599292	FBGN0003944, FBGN0011278, FBGN0004863	96	10	7937	24.8031	0.991643	0.0331338	8.8084
GOTERM_BP_FAT	GO:0007369~gastrulation	5	4.13223	0.0106577	FBGN0003944, FBGN0011278, FBGN0000251, FBGN0000233, FBGN0004863	96	72	7937	5.74146	0.999802	0.0552739	15.1568
GOTERM_BP_FAT	GO:0048333~mesodermal cell differentiation	3	2.47934	0.0134504	FBGN0003944, FBGN0011278, FBGN0004863	96	15	7937	16.5354	0.999979	0.0676012	18.7572
GOTERM_BP_FAT	GO:0001710~mesodermal cell fate commitment	3	2.47934	0.0134504	FBGN0003944, FBGN0011278, FBGN0004863	96	15	7937	16.5354	0.999979	0.0676012	18.7572
GOTERM_BP_FAT	GO:0001707~mesoderm formation	3	2.47934	0.0382446	FBGN0003944, FBGN0011278, FBGN0004863	96	26	7937	9.53966	1	0.170547	45.019
GOTERM_BP_FAT	GO:0001704~formation of primary germ layer	3	2.47934	0.0496442	FBGN0003944, FBGN0011278, FBGN0004863	96	30	7937	8.26771	1	0.212128	54.2094
Annotation Cluster 27	Enrichment Score: 2.2059614440343176
Category	Term	Count	%	PValue	Genes	List Total	Pop Hits	Pop Total	Fold Enrichment	Bonferroni	Benjamini	FDR
SP_PIR_KEYWORDS	paired box	3	2.47934	0.00306359	FBGN0036285, FBGN0003129, FBGN0000625	111	10	12980	35.0811	0.227201	0.0170357	3.23981
INTERPRO	IPR001523:Paired box protein, N-terminal	3	2.47934	0.00456569	FBGN0036285, FBGN0003129, FBGN0000625	97	11	10196	28.6673	0.419904	0.0483001	5.10996
INTERPRO	IPR011991:Winged helix repressor DNA-binding	5	4.13223	0.00737363	FBGN0004567, FBGN0014143, FBGN0036285, FBGN0003129, FBGN0000625	97	82	10196	6.40935	0.585513	0.0707642	8.13307
SMART	SM00351:PAX	3	2.47934	0.0145458	FBGN0036285, FBGN0003129, FBGN0000625	84	11	4824	15.6623	0.3834	0.113863	12.0055
Annotation Cluster 28	Enrichment Score: 1.9623053228160432
Category	Term	Count	%	PValue	Genes	List Total	Pop Hits	Pop Total	Fold Enrichment	Bonferroni	Benjamini	FDR
GOTERM_BP_FAT	GO:0035222~wing disc pattern formation	7	5.78512	0.000151036	FBGN0000179, FBGN0003053, FBGN0004009, FBGN0000577, FBGN0001269, FBGN0000492, FBGN0000099	96	68	7937	8.51088	0.113287	0.00133504	0.231437
GOTERM_BP_FAT	GO:0007398~ectoderm development	6	4.95868	0.00127051	FBGN0003053, FBGN0004009, FBGN0004666, FBGN0002413, FBGN0004394, FBGN0000492	96	68	7937	7.29504	0.636498	0.00876115	1.9313
GOTERM_BP_FAT	GO:0007450~dorsal/ventral pattern formation, imaginal disc	4	3.30579	0.0305303	FBGN0003053, FBGN0004009, FBGN0000492, FBGN0000099	96	57	7937	5.8019	1	0.141313	37.8507
GOTERM_BP_FAT	GO:0048190~wing disc dorsal/ventral pattern formation	3	2.47934	0.120159	FBGN0003053, FBGN0004009, FBGN0000099	96	50	7937	4.96063	1	0.421806	85.9665
GOTERM_BP_FAT	GO:0009953~dorsal/ventral pattern formation	4	3.30579	0.219243	FBGN0003053, FBGN0004009, FBGN0000492, FBGN0000099	96	135	7937	2.44969	1	0.626567	97.7551
Annotation Cluster 29	Enrichment Score: 1.9512652112270348
Category	Term	Count	%	PValue	Genes	List Total	Pop Hits	Pop Total	Fold Enrichment	Bonferroni	Benjamini	FDR
GOTERM_CC_FAT	GO:0035102~PRC1 complex	4	3.30579	8.80305e-06	FBGN0004860, FBGN0005624, FBGN0010313, FBGN0004861	28	8	4786	85.4643	0.000739186	0.000739186	0.00944866
GOTERM_CC_FAT	GO:0031519~PcG protein complex	4	3.30579	5.59407e-05	FBGN0004860, FBGN0005624, FBGN0010313, FBGN0004861	28	14	4786	48.8367	0.00468813	0.00234682	0.0600296
GOTERM_BP_FAT	GO:0010558~negative regulation of macromolecule biosynthetic process	12	9.91736	0.000158599	FBGN0011706, FBGN0024244, FBGN0000577, FBGN0001981, FBGN0004860, FBGN0005624, FBGN0004579, FBGN0064191, FBGN0010313, FBGN0001325, FBGN0010323, FBGN0004861	96	246	7937	4.03303	0.11861	0.00138645	0.243013
GOTERM_BP_FAT	GO:0031327~negative regulation of cellular biosynthetic process	12	9.91736	0.000176438	FBGN0011706, FBGN0024244, FBGN0000577, FBGN0001981, FBGN0004860, FBGN0005624, FBGN0004579, FBGN0064191, FBGN0010313, FBGN0001325, FBGN0010323, FBGN0004861	96	249	7937	3.98444	0.131039	0.00152554	0.270313
GOTERM_BP_FAT	GO:0009890~negative regulation of biosynthetic process	12	9.91736	0.000176438	FBGN0011706, FBGN0024244, FBGN0000577, FBGN0001981, FBGN0004860, FBGN0005624, FBGN0004579, FBGN0064191, FBGN0010313, FBGN0001325, FBGN0010323, FBGN0004861	96	249	7937	3.98444	0.131039	0.00152554	0.270313
GOTERM_BP_FAT	GO:0016481~negative regulation of transcription	10	8.26446	0.000791557	FBGN0024244, FBGN0000577, FBGN0001981, FBGN0004860, FBGN0005624, FBGN0004579, FBGN0010313, FBGN0001325, FBGN0010323, FBGN0004861	96	207	7937	3.99406	0.467583	0.00576614	1.20738
GOTERM_BP_FAT	GO:0010629~negative regulation of gene expression	11	9.09091	0.000925427	FBGN0024244, FBGN0000577, FBGN0001981, FBGN0004860, FBGN0005624, FBGN0004579, FBGN0064191, FBGN0010313, FBGN0001325, FBGN0010323, FBGN0004861	96	256	7937	3.55253	0.521444	0.00650073	1.41022
GOTERM_BP_FAT	GO:0051172~negative regulation of nitrogen compound metabolic process	10	8.26446	0.00133964	FBGN0024244, FBGN0000577, FBGN0001981, FBGN0004860, FBGN0005624, FBGN0004579, FBGN0010313, FBGN0001325, FBGN0010323, FBGN0004861	96	223	7937	3.70749	0.655983	0.00915666	2.03537
GOTERM_BP_FAT	GO:0045934~negative regulation of nucleobase, nucleoside, nucleotide and nucleic acid metabolic process	10	8.26446	0.00133964	FBGN0024244, FBGN0000577, FBGN0001981, FBGN0004860, FBGN0005624, FBGN0004579, FBGN0010313, FBGN0001325, FBGN0010323, FBGN0004861	96	223	7937	3.70749	0.655983	0.00915666	2.03537
GOTERM_BP_FAT	GO:0010605~negative regulation of macromolecule metabolic process	12	9.91736	0.00135058	FBGN0011706, FBGN0024244, FBGN0000577, FBGN0001981, FBGN0004860, FBGN0005624, FBGN0004579, FBGN0064191, FBGN0010313, FBGN0001325, FBGN0010323, FBGN0004861	96	317	7937	3.12973	0.658972	0.00915265	2.05184
GOTERM_MF_FAT	GO:0016564~transcription repressor activity	7	5.78512	0.00190982	FBGN0024244, FBGN0000577, FBGN0004666, FBGN0001981, FBGN0001325, FBGN0010323, FBGN0000625	96	109	7918	5.29683	0.14345	0.015365	2.01669
GOTERM_BP_FAT	GO:0035186~syncytial blastoderm mitotic cell cycle	3	2.47934	0.0117478	FBGN0004860, FBGN0005624, FBGN0004861	96	14	7937	17.7165	0.999918	0.0600097	16.5796
GOTERM_BP_FAT	GO:0033301~cell cycle comprising mitosis without cytokinesis	3	2.47934	0.0134504	FBGN0004860, FBGN0005624, FBGN0004861	96	15	7937	16.5354	0.999979	0.0676012	18.7572
GOTERM_BP_FAT	GO:0045892~negative regulation of transcription, DNA-dependent	7	5.78512	0.024349	FBGN0024244, FBGN0001981, FBGN0004860, FBGN0005624, FBGN0010313, FBGN0001325, FBGN0004861	96	187	7937	3.09486	1	0.116786	31.4862
GOTERM_BP_FAT	GO:0051253~negative regulation of RNA metabolic process	7	5.78512	0.0278834	FBGN0024244, FBGN0001981, FBGN0004860, FBGN0005624, FBGN0010313, FBGN0001325, FBGN0004861	96	193	7937	2.99865	1	0.131242	35.1962
GOTERM_BP_FAT	GO:0006342~chromatin silencing	5	4.13223	0.0368347	FBGN0004860, FBGN0005624, FBGN0010313, FBGN0001325, FBGN0004861	96	105	7937	3.937	1	0.166531	43.7695
GOTERM_BP_FAT	GO:0045814~negative regulation of gene expression, epigenetic	5	4.13223	0.0368347	FBGN0004860, FBGN0005624, FBGN0010313, FBGN0001325, FBGN0004861	96	105	7937	3.937	1	0.166531	43.7695
GOTERM_BP_FAT	GO:0016458~gene silencing	6	4.95868	0.0379284	FBGN0004860, FBGN0005624, FBGN0064191, FBGN0010313, FBGN0001325, FBGN0004861	96	155	7937	3.2004	1	0.170171	44.741
GOTERM_BP_FAT	GO:0045448~mitotic cell cycle, embryonic	3	2.47934	0.0409885	FBGN0004860, FBGN0005624, FBGN0004861	96	27	7937	9.18634	1	0.180849	47.3766
GOTERM_MF_FAT	GO:0003682~chromatin binding	4	3.30579	0.0412139	FBGN0004860, FBGN0029123, FBGN0001325, FBGN0004861	96	64	7918	5.15495	0.966928	0.216124	36.1439
GOTERM_BP_FAT	GO:0040029~regulation of gene expression, epigenetic	6	4.95868	0.0516833	FBGN0004860, FBGN0005624, FBGN0064191, FBGN0010313, FBGN0001325, FBGN0004861	96	169	7937	2.93528	1	0.217756	55.6936
GOTERM_CC_FAT	GO:0005694~chromosome	5	4.13223	0.0883819	FBGN0008654, FBGN0004860, FBGN0005624, FBGN0010313, FBGN0025525	28	304	4786	2.81133	0.999579	0.57838	62.9628
GOTERM_CC_FAT	GO:0000785~chromatin	3	2.47934	0.132528	FBGN0008654, FBGN0004860, FBGN0005624	28	113	4786	4.53793	0.999993	0.697067	78.2608
GOTERM_CC_FAT	GO:0043228~non-membrane-bounded organelle	9	7.43802	0.145379	FBGN0030063, FBGN0008654, FBGN0031550, FBGN0004860, FBGN0032723, FBGN0005624, FBGN0010313, FBGN0004861, FBGN0025525	28	943	4786	1.63134	0.999998	0.698702	81.479
GOTERM_CC_FAT	GO:0043232~intracellular non-membrane-bounded organelle	9	7.43802	0.145379	FBGN0030063, FBGN0008654, FBGN0031550, FBGN0004860, FBGN0032723, FBGN0005624, FBGN0010313, FBGN0004861, FBGN0025525	28	943	4786	1.63134	0.999998	0.698702	81.479
GOTERM_CC_FAT	GO:0044427~chromosomal part	4	3.30579	0.155012	FBGN0008654, FBGN0004860, FBGN0005624, FBGN0025525	28	243	4786	2.81364	0.999999	0.692422	83.6007
GOTERM_BP_FAT	GO:0000278~mitotic cell cycle	7	5.78512	0.257271	FBGN0004198, FBGN0004860, FBGN0032723, FBGN0001297, FBGN0005624, FBGN0010313, FBGN0004861	96	358	7937	1.61659	1	0.686681	98.9564
GOTERM_BP_FAT	GO:0007049~cell cycle	7	5.78512	0.756909	FBGN0004198, FBGN0004860, FBGN0032723, FBGN0001297, FBGN0005624, FBGN0010313, FBGN0004861	96	616	7937	0.939512	1	0.993581	100
GOTERM_BP_FAT	GO:0022403~cell cycle phase	3	2.47934	0.984468	FBGN0032723, FBGN0001297, FBGN0010313	96	496	7937	0.500063	1	0.999999	100
GOTERM_BP_FAT	GO:0022402~cell cycle process	3	2.47934	0.991183	FBGN0032723, FBGN0001297, FBGN0010313	96	547	7937	0.453439	1	1	100
Annotation Cluster 30	Enrichment Score: 1.9291978744794518
Category	Term	Count	%	PValue	Genes	List Total	Pop Hits	Pop Total	Fold Enrichment	Bonferroni	Benjamini	FDR
GOTERM_BP_FAT	GO:0048859~formation of anatomical boundary	5	4.13223	0.00181273	FBGN0003339, FBGN0004198, FBGN0001235, FBGN0015919, FBGN0014343	96	44	7937	9.39512	0.764076	0.0117683	2.74487
GOTERM_BP_FAT	GO:0048645~organ formation	4	3.30579	0.0119179	FBGN0003339, FBGN0004198, FBGN0001235, FBGN0003944	96	40	7937	8.26771	0.999928	0.060471	16.7996
GOTERM_BP_FAT	GO:0010160~formation of organ boundary	3	2.47934	0.0754872	FBGN0003339, FBGN0004198, FBGN0001235	96	38	7937	6.52714	1	0.301669	70.001
Annotation Cluster 31	Enrichment Score: 1.832976370227317
Category	Term	Count	%	PValue	Genes	List Total	Pop Hits	Pop Total	Fold Enrichment	Bonferroni	Benjamini	FDR
GOTERM_BP_FAT	GO:0048732~gland development	9	7.43802	0.000711529	FBGN0003339, FBGN0004009, FBGN0000015, FBGN0011706, FBGN0001235, FBGN0004606, FBGN0003254, FBGN0010488, FBGN0000625	96	163	7937	4.56499	0.432536	0.00528113	1.08593
GOTERM_BP_FAT	GO:0007431~salivary gland development	7	5.78512	0.0062876	FBGN0003339, FBGN0000015, FBGN0011706, FBGN0001235, FBGN0003254, FBGN0010488, FBGN0000625	96	139	7937	4.16359	0.9934	0.0345008	9.22224
GOTERM_BP_FAT	GO:0035272~exocrine system development	7	5.78512	0.0062876	FBGN0003339, FBGN0000015, FBGN0011706, FBGN0001235, FBGN0003254, FBGN0010488, FBGN0000625	96	139	7937	4.16359	0.9934	0.0345008	9.22224
GOTERM_BP_FAT	GO:0007435~salivary gland morphogenesis	4	3.30579	0.155947	FBGN0011706, FBGN0003254, FBGN0010488, FBGN0000625	96	114	7937	2.90095	1	0.506665	92.5781
GOTERM_BP_FAT	GO:0022612~gland morphogenesis	4	3.30579	0.155947	FBGN0011706, FBGN0003254, FBGN0010488, FBGN0000625	96	114	7937	2.90095	1	0.506665	92.5781
Annotation Cluster 32	Enrichment Score: 1.6903951207791708
Category	Term	Count	%	PValue	Genes	List Total	Pop Hits	Pop Total	Fold Enrichment	Bonferroni	Benjamini	FDR
INTERPRO	IPR007889:Helix-turn-helix, Psq	3	2.47934	0.00236753	FBGN0004870, FBGN0003254, FBGN0025525	97	8	10196	39.4175	0.245779	0.0278129	2.68029
INTERPRO	IPR011526:Helix-turn-helix, Psq-like	3	2.47934	0.0108829	FBGN0004870, FBGN0003254, FBGN0025525	97	17	10196	18.5494	0.728058	0.0953133	11.7876
INTERPRO	IPR013069:BTB/POZ	4	3.30579	0.0179803	FBGN0086758, FBGN0004870, FBGN0003254, FBGN0025525	97	59	10196	7.12633	0.884574	0.14292	18.7764
INTERPRO	IPR000210:BTB/POZ-like	4	3.30579	0.0302377	FBGN0086758, FBGN0004870, FBGN0003254, FBGN0025525	97	72	10196	5.83963	0.974108	0.204165	29.6671
INTERPRO	IPR011333:BTB/POZ fold	4	3.30579	0.0407413	FBGN0086758, FBGN0004870, FBGN0003254, FBGN0025525	97	81	10196	5.19079	0.992915	0.252605	37.9204
SMART	SM00225:BTB	4	3.30579	0.126243	FBGN0086758, FBGN0004870, FBGN0003254, FBGN0025525	84	72	4824	3.19048	0.988362	0.589628	69.2088
Annotation Cluster 33	Enrichment Score: 1.4872908124281987
Category	Term	Count	%	PValue	Genes	List Total	Pop Hits	Pop Total	Fold Enrichment	Bonferroni	Benjamini	FDR
GOTERM_BP_FAT	GO:0043067~regulation of programmed cell death	7	5.78512	0.00207003	FBGN0004009, FBGN0011706, FBGN0002413, FBGN0031550, FBGN0013469, FBGN0064191, FBGN0000439	96	111	7937	5.21387	0.807844	0.0131089	3.12871
GOTERM_BP_FAT	GO:0010941~regulation of cell death	7	5.78512	0.00247604	FBGN0004009, FBGN0011706, FBGN0002413, FBGN0031550, FBGN0013469, FBGN0064191, FBGN0000439	96	115	7937	5.03252	0.861012	0.0152987	3.73153
GOTERM_BP_FAT	GO:0042981~regulation of apoptosis	6	4.95868	0.00598762	FBGN0004009, FBGN0011706, FBGN0002413, FBGN0031550, FBGN0064191, FBGN0000439	96	97	7937	5.11405	0.991608	0.0333357	8.80095
GOTERM_BP_FAT	GO:0043068~positive regulation of programmed cell death	4	3.30579	0.0163997	FBGN0004009, FBGN0011706, FBGN0013469, FBGN0000439	96	45	7937	7.34907	0.999998	0.0814132	22.4042
GOTERM_BP_FAT	GO:0010942~positive regulation of cell death	4	3.30579	0.0163997	FBGN0004009, FBGN0011706, FBGN0013469, FBGN0000439	96	45	7937	7.34907	0.999998	0.0814132	22.4042
GOTERM_BP_FAT	GO:0040007~growth	5	4.13223	0.0425494	FBGN0000179, FBGN0004009, FBGN0002413, FBGN0004863, FBGN0064191	96	110	7937	3.75805	1	0.186181	48.6753
GOTERM_BP_FAT	GO:0043066~negative regulation of apoptosis	3	2.47934	0.100826	FBGN0004009, FBGN0002413, FBGN0064191	96	45	7937	5.51181	1	0.371753	80.413
GOTERM_BP_FAT	GO:0043069~negative regulation of programmed cell death	3	2.47934	0.120159	FBGN0004009, FBGN0002413, FBGN0064191	96	50	7937	4.96063	1	0.421806	85.9665
GOTERM_BP_FAT	GO:0060548~negative regulation of cell death	3	2.47934	0.136228	FBGN0004009, FBGN0002413, FBGN0064191	96	54	7937	4.59317	1	0.460321	89.4229
GOTERM_BP_FAT	GO:0008361~regulation of cell size	3	2.47934	0.22624	FBGN0004009, FBGN0002413, FBGN0064191	96	75	7937	3.30708	1	0.637875	98.0446
GOTERM_BP_FAT	GO:0032535~regulation of cellular component size	3	2.47934	0.332723	FBGN0004009, FBGN0002413, FBGN0064191	96	99	7937	2.50537	1	0.78895	99.7982
Annotation Cluster 34	Enrichment Score: 1.357840699981565
Category	Term	Count	%	PValue	Genes	List Total	Pop Hits	Pop Total	Fold Enrichment	Bonferroni	Benjamini	FDR
GOTERM_BP_FAT	GO:0035239~tube morphogenesis	6	4.95868	0.00323871	FBGN0004198, FBGN0005771, FBGN0001981, FBGN0003254, FBGN0000251, FBGN0001325	96	84	7937	5.90551	0.924392	0.0190856	4.85443
GOTERM_BP_FAT	GO:0060446~branching involved in open tracheal system development	3	2.47934	0.0789666	FBGN0005771, FBGN0001981, FBGN0003254	96	39	7937	6.35978	1	0.312134	71.6869
GOTERM_BP_FAT	GO:0048754~branching morphogenesis of a tube	3	2.47934	0.0789666	FBGN0005771, FBGN0001981, FBGN0003254	96	39	7937	6.35978	1	0.312134	71.6869
GOTERM_BP_FAT	GO:0001763~morphogenesis of a branching structure	3	2.47934	0.0896952	FBGN0005771, FBGN0001981, FBGN0003254	96	42	7937	5.90551	1	0.343118	76.3447
GOTERM_BP_FAT	GO:0060562~epithelial tube morphogenesis	3	2.47934	0.0896952	FBGN0005771, FBGN0001981, FBGN0003254	96	42	7937	5.90551	1	0.343118	76.3447
Annotation Cluster 35	Enrichment Score: 1.1643766849179378
Category	Term	Count	%	PValue	Genes	List Total	Pop Hits	Pop Total	Fold Enrichment	Bonferroni	Benjamini	FDR
GOTERM_BP_FAT	GO:0001700~embryonic development via the syncytial blastoderm	10	8.26446	0.00100283	FBGN0003053, FBGN0004009, FBGN0011706, FBGN0004606, FBGN0004102, FBGN0001297, FBGN0003254, FBGN0014343, FBGN0003651, FBGN0004956	96	214	7937	3.86342	0.550064	0.00698123	1.52732
GOTERM_BP_FAT	GO:0009792~embryonic development ending in birth or egg hatching	10	8.26446	0.00138211	FBGN0003053, FBGN0004009, FBGN0011706, FBGN0004606, FBGN0004102, FBGN0001297, FBGN0003254, FBGN0014343, FBGN0003651, FBGN0004956	96	224	7937	3.69094	0.667436	0.00928646	2.09927
GOTERM_BP_FAT	GO:0003006~reproductive developmental process	15	12.3967	0.00262027	FBGN0004606, FBGN0004870, FBGN0014343, FBGN0001077, FBGN0004956, FBGN0004861, FBGN0025525, FBGN0003339, FBGN0004009, FBGN0000015, FBGN0004198, FBGN0000577, FBGN0039683, FBGN0001297, FBGN0005677	96	506	7937	2.4509	0.876124	0.0159368	3.94484
GOTERM_BP_FAT	GO:0048610~reproductive cellular process	11	9.09091	0.0749559	FBGN0004009, FBGN0004198, FBGN0000015, FBGN0011706, FBGN0004606, FBGN0001297, FBGN0014343, FBGN0004956, FBGN0001077, FBGN0003002, FBGN0004861	96	500	7937	1.8189	1	0.301272	69.7354
GOTERM_BP_FAT	GO:0030707~ovarian follicle cell development	6	4.95868	0.097323	FBGN0004009, FBGN0004198, FBGN0001297, FBGN0014343, FBGN0004956, FBGN0004861	96	204	7937	2.43168	1	0.362558	79.2093
GOTERM_BP_FAT	GO:0032504~multicellular organism reproduction	12	9.91736	0.326428	FBGN0004009, FBGN0004198, FBGN0000015, FBGN0011706, FBGN0004606, FBGN0001297, FBGN0014343, FBGN0004956, FBGN0001077, FBGN0003002, FBGN0004861, FBGN0005677	96	778	7937	1.27522	1	0.782799	99.767
GOTERM_BP_FAT	GO:0048609~reproductive process in a multicellular organism	12	9.91736	0.326428	FBGN0004009, FBGN0004198, FBGN0000015, FBGN0011706, FBGN0004606, FBGN0001297, FBGN0014343, FBGN0004956, FBGN0001077, FBGN0003002, FBGN0004861, FBGN0005677	96	778	7937	1.27522	1	0.782799	99.767
GOTERM_BP_FAT	GO:0007276~gamete generation	11	9.09091	0.35125	FBGN0004009, FBGN0004198, FBGN0000015, FBGN0011706, FBGN0004606, FBGN0001297, FBGN0014343, FBGN0004956, FBGN0001077, FBGN0003002, FBGN0004861	96	715	7937	1.27196	1	0.804539	99.869
GOTERM_BP_FAT	GO:0019953~sexual reproduction	11	9.09091	0.38424	FBGN0004009, FBGN0004198, FBGN0000015, FBGN0011706, FBGN0004606, FBGN0001297, FBGN0014343, FBGN0004956, FBGN0001077, FBGN0003002, FBGN0004861	96	735	7937	1.23734	1	0.83808	99.9412
GOTERM_BP_FAT	GO:0048477~oogenesis	7	5.78512	0.632658	FBGN0004009, FBGN0004198, FBGN0011706, FBGN0001297, FBGN0014343, FBGN0004956, FBGN0004861	96	539	7937	1.07373	1	0.97331	100
GOTERM_BP_FAT	GO:0007292~female gamete generation	7	5.78512	0.645292	FBGN0004009, FBGN0004198, FBGN0011706, FBGN0001297, FBGN0014343, FBGN0004956, FBGN0004861	96	546	7937	1.05996	1	0.976082	100
Annotation Cluster 36	Enrichment Score: 0.6295654690345237
Category	Term	Count	%	PValue	Genes	List Total	Pop Hits	Pop Total	Fold Enrichment	Bonferroni	Benjamini	FDR
GOTERM_BP_FAT	GO:0016271~tissue death	3	2.47934	0.204228	FBGN0011706, FBGN0000099, FBGN0010488	96	70	7937	3.5433	1	0.600837	96.9932
GOTERM_BP_FAT	GO:0007559~histolysis	3	2.47934	0.204228	FBGN0011706, FBGN0000099, FBGN0010488	96	70	7937	3.5433	1	0.600837	96.9932
GOTERM_BP_FAT	GO:0016265~death	4	3.30579	0.309794	FBGN0011706, FBGN0031550, FBGN0000099, FBGN0010488	96	163	7937	2.02889	1	0.762991	99.6612
Annotation Cluster 37	Enrichment Score: 0.5790045957624415
Category	Term	Count	%	PValue	Genes	List Total	Pop Hits	Pop Total	Fold Enrichment	Bonferroni	Benjamini	FDR
GOTERM_BP_FAT	GO:0007626~locomotory behavior	5	4.13223	0.171191	FBGN0004666, FBGN0004102, FBGN0002413, FBGN0000459, FBGN0003651	96	181	7937	2.2839	1	0.539025	94.3882
GOTERM_BP_FAT	GO:0007610~behavior	8	6.61157	0.253239	FBGN0004666, FBGN0004102, FBGN0002413, FBGN0004870, FBGN0001981, FBGN0013469, FBGN0000459, FBGN0003651	96	429	7937	1.54176	1	0.681784	98.866
GOTERM_BP_FAT	GO:0030534~adult behavior	3	2.47934	0.422644	FBGN0004666, FBGN0004102, FBGN0002413	96	120	7937	2.06693	1	0.870384	99.9781
Annotation Cluster 38	Enrichment Score: 0.3346106634473273
Category	Term	Count	%	PValue	Genes	List Total	Pop Hits	Pop Total	Fold Enrichment	Bonferroni	Benjamini	FDR
GOTERM_BP_FAT	GO:0016265~death	4	3.30579	0.309794	FBGN0011706, FBGN0031550, FBGN0000099, FBGN0010488	96	163	7937	2.02889	1	0.762991	99.6612
GOTERM_BP_FAT	GO:0012501~programmed cell death	3	2.47934	0.550234	FBGN0011706, FBGN0031550, FBGN0010488	96	153	7937	1.62112	1	0.946656	99.9995
GOTERM_BP_FAT	GO:0008219~cell death	3	2.47934	0.581497	FBGN0011706, FBGN0031550, FBGN0010488	96	162	7937	1.53106	1	0.95844	99.9998
Annotation Cluster 39	Enrichment Score: 0.3281331983163911
Category	Term	Count	%	PValue	Genes	List Total	Pop Hits	Pop Total	Fold Enrichment	Bonferroni	Benjamini	FDR
GOTERM_CC_FAT	GO:0015630~microtubule cytoskeleton	3	2.47934	0.354388	FBGN0031550, FBGN0032723, FBGN0010313	28	220	4786	2.33084	1	0.927585	99.0874
GOTERM_CC_FAT	GO:0044430~cytoskeletal part	3	2.47934	0.487879	FBGN0031550, FBGN0032723, FBGN0010313	28	287	4786	1.78671	1	0.976423	99.9241
GOTERM_CC_FAT	GO:0005856~cytoskeleton	3	2.47934	0.599528	FBGN0031550, FBGN0032723, FBGN0010313	28	351	4786	1.46093	1	0.98913	99.9946
Annotation Cluster 40	Enrichment Score: 0.03607105327963217
Category	Term	Count	%	PValue	Genes	List Total	Pop Hits	Pop Total	Fold Enrichment	Bonferroni	Benjamini	FDR
GOTERM_BP_FAT	GO:0007600~sensory perception	3	2.47934	0.848394	FBGN0004198, FBGN0000459, FBGN0003651	96	276	7937	0.898664	1	0.998774	100
GOTERM_BP_FAT	GO:0050890~cognition	3	2.47934	0.926998	FBGN0004198, FBGN0000459, FBGN0003651	96	350	7937	0.708661	1	0.999897	100
GOTERM_BP_FAT	GO:0050877~neurological system process	3	2.47934	0.991084	FBGN0004198, FBGN0000459, FBGN0003651	96	546	7937	0.45427	1	1	100
Annotation Cluster 41	Enrichment Score: 7.474718942431421E-4
Category	Term	Count	%	PValue	Genes	List Total	Pop Hits	Pop Total	Fold Enrichment	Bonferroni	Benjamini	FDR
SP_PIR_KEYWORDS	nucleotide-binding	3	2.47934	0.988506	FBGN0002413, FBGN0026063, FBGN0039588	111	743	12980	0.472155	1	1	100
GOTERM_MF_FAT	GO:0000166~nucleotide binding	6	4.95868	0.999383	FBGN0032439, FBGN0023507, FBGN0002413, FBGN0026063, FBGN0039588, FBGN0005677	96	1206	7918	0.410344	1	1	100
GOTERM_MF_FAT	GO:0030554~adenyl nucleotide binding	3	2.47934	0.999614	FBGN0023507, FBGN0002413, FBGN0026063	96	812	7918	0.304726	1	1	100
GOTERM_MF_FAT	GO:0001883~purine nucleoside binding	3	2.47934	0.999637	FBGN0023507, FBGN0002413, FBGN0026063	96	817	7918	0.302861	1	1	100
GOTERM_MF_FAT	GO:0001882~nucleoside binding	3	2.47934	0.999666	FBGN0023507, FBGN0002413, FBGN0026063	96	824	7918	0.300288	1	1	100
GOTERM_MF_FAT	GO:0017076~purine nucleotide binding	4	3.30579	0.999688	FBGN0023507, FBGN0002413, FBGN0026063, FBGN0039588	96	989	7918	0.333586	1	1	100
GOTERM_MF_FAT	GO:0032555~purine ribonucleotide binding	3	2.47934	0.999902	FBGN0002413, FBGN0026063, FBGN0039588	96	923	7918	0.26808	1	1	100
GOTERM_MF_FAT	GO:0032553~ribonucleotide binding	3	2.47934	0.999902	FBGN0002413, FBGN0026063, FBGN0039588	96	923	7918	0.26808	1	1	100

## Sheet: ClassII_DAVID
Annotation Cluster 1	Enrichment Score: 2.8407293534990017
Category	Term	Count	%	PValue	Genes	List Total	Pop Hits	Pop Total	Fold Enrichment	Bonferroni	Benjamini	FDR
GOTERM_CC_FAT	GO:0005886~plasma membrane	32	15.4589	2.62209e-08	FBGN0022800, FBGN0010389, FBGN0041225, FBGN0029521, FBGN0026313, FBGN0004509, FBGN0028935, FBGN0004646, FBGN0038798, FBGN0000108, FBGN0004435, FBGN0015609, FBGN0015399, FBGN0034880, FBGN0028886, FBGN0033504, FBGN0053653, FBGN0053960, FBGN0024189, FBGN0004449, FBGN0003463, FBGN0087012, FBGN0005775, FBGN0004839, FBGN0000721, FBGN0028484, FBGN0011603, FBGN0034718, FBGN0003386, FBGN0004364, FBGN00854…	71	781	4786	2.76193	2.98918e-06	2.98918e-06	2.98201e-05
SP_PIR_KEYWORDS	membrane	33	15.942	0.000133111	FBGN0022800, FBGN0010389, FBGN0041225, FBGN0029521, FBGN0004509, FBGN0037310, FBGN0037153, FBGN0025617, FBGN0004646, FBGN0038798, FBGN0000108, FBGN0015609, FBGN0051690, FBGN0034880, FBGN0028886, FBGN0024315, FBGN0036115, FBGN0053653, FBGN0024189, FBGN0004449, FBGN0003463, FBGN0005775, FBGN0010473, FBGN0051774, FBGN0004839, FBGN0039787, FBGN0085400, FBGN0011603, FBGN0003360, FBGN0035300, FBGN00033…	185	1139	12980	2.03279	0.0178107	0.00597248	0.155944
SP_PIR_KEYWORDS	transmembrane	31	14.9758	0.000137762	FBGN0022800, FBGN0010389, FBGN0041225, FBGN0037486, FBGN0029521, FBGN0004509, FBGN0037310, FBGN0037153, FBGN0004646, FBGN0038798, FBGN0036068, FBGN0000108, FBGN0015609, FBGN0051690, FBGN0034880, FBGN0028886, FBGN0024315, FBGN0036115, FBGN0024189, FBGN0003463, FBGN0051774, FBGN0010473, FBGN0004839, FBGN0039787, FBGN0085400, FBGN0011603, FBGN0003360, FBGN0035300, FBGN0034718, FBGN0003386, FBGN00043…	185	1039	12980	2.09339	0.0184272	0.00463898	0.161389
GOTERM_CC_FAT	GO:0031224~intrinsic to membrane	35	16.9082	0.000355172	FBGN0022800, FBGN0010389, FBGN0041225, FBGN0029521, FBGN0037486, FBGN0004509, FBGN0037310, FBGN0037153, FBGN0025617, FBGN0004646, FBGN0038798, FBGN0036068, FBGN0000108, FBGN0015609, FBGN0015399, FBGN0051690, FBGN0034880, FBGN0028886, FBGN0024315, FBGN0036115, FBGN0004449, FBGN0003463, FBGN0087012, FBGN0005775, FBGN0010473, FBGN0051774, FBGN0004839, FBGN0039787, FBGN0085400, FBGN0011603, FBGN00353…	71	1382	4786	1.70716	0.0396877	0.0200448	0.40318
GOTERM_CC_FAT	GO:0016021~integral to membrane	34	16.4251	0.000619526	FBGN0022800, FBGN0010389, FBGN0041225, FBGN0029521, FBGN0037486, FBGN0004509, FBGN0037310, FBGN0037153, FBGN0025617, FBGN0004646, FBGN0038798, FBGN0036068, FBGN0000108, FBGN0015609, FBGN0015399, FBGN0051690, FBGN0034880, FBGN0028886, FBGN0024315, FBGN0036115, FBGN0004449, FBGN0003463, FBGN0087012, FBGN0010473, FBGN0051774, FBGN0004839, FBGN0039787, FBGN0085400, FBGN0011603, FBGN0035300, FBGN00033…	71	1360	4786	1.68521	0.0682101	0.0232742	0.702305
SP_PIR_KEYWORDS	glycoprotein	15	7.24638	0.00362421	FBGN0022800, FBGN0010389, FBGN0041225, FBGN0003463, FBGN0004509, FBGN0037153, FBGN0038225, FBGN0005775, FBGN0004839, FBGN0000108, FBGN0015609, FBGN0051690, FBGN0034880, FBGN0011603, FBGN0003386	185	435	12980	2.41938	0.38747	0.0530054	4.16731
UP_SEQ_FEATURE	transmembrane region	20	9.66184	0.0122352	FBGN0022800, FBGN0010389, FBGN0041225, FBGN0029521, FBGN0003463, FBGN0004509, FBGN0037310, FBGN0037153, FBGN0004646, FBGN0010473, FBGN0038798, FBGN0004839, FBGN0000108, FBGN0015609, FBGN0051690, FBGN0011603, FBGN0034880, FBGN0003360, FBGN0003386, FBGN0024315	60	575	2975	1.72464	0.957214	0.545194	14.8303
UP_SEQ_FEATURE	topological domain:Extracellular	13	6.28019	0.0159261	FBGN0022800, FBGN0010389, FBGN0041225, FBGN0029521, FBGN0003463, FBGN0004646, FBGN0038798, FBGN0010473, FBGN0000108, FBGN0004839, FBGN0015609, FBGN0034880, FBGN0011603	60	309	2975	2.08603	0.983591	0.56044	18.888
UP_SEQ_FEATURE	glycosylation site:N-linked (GlcNAc...)	14	6.76329	0.062537	FBGN0022800, FBGN0010389, FBGN0041225, FBGN0003463, FBGN0004509, FBGN0037153, FBGN0038225, FBGN0000108, FBGN0004839, FBGN0015609, FBGN0051690, FBGN0034880, FBGN0011603, FBGN0003386	60	419	2975	1.65672	1	0.905741	56.9178
UP_SEQ_FEATURE	topological domain:Cytoplasmic	13	6.28019	0.0816443	FBGN0022800, FBGN0010389, FBGN0041225, FBGN0029521, FBGN0003463, FBGN0004646, FBGN0038798, FBGN0010473, FBGN0000108, FBGN0004839, FBGN0015609, FBGN0034880, FBGN0011603	60	394	2975	1.636	1	0.911312	67.063
SP_PIR_KEYWORDS	cell membrane	8	3.86473	0.148078	FBGN0005775, FBGN0038798, FBGN0004839, FBGN0041225, FBGN0029521, FBGN0015609, FBGN0002945, FBGN0004646	185	308	12980	1.82239	1	0.564874	84.7233
Annotation Cluster 2	Enrichment Score: 2.488243056661531
Category	Term	Count	%	PValue	Genes	List Total	Pop Hits	Pop Total	Fold Enrichment	Bonferroni	Benjamini	FDR
GOTERM_BP_FAT	GO:0048569~post-embryonic organ development	15	7.24638	9.16262e-05	FBGN0004607, FBGN0016977, FBGN0010389, FBGN0024189, FBGN0000504, FBGN0003463, FBGN0003997, FBGN0039907, FBGN0000287, FBGN0004198, FBGN0001235, FBGN0024244, FBGN0086901, FBGN0017397, FBGN0005558	116	297	7937	3.45568	0.0756926	0.0756926	0.141867
GOTERM_BP_FAT	GO:0048563~post-embryonic organ morphogenesis	13	6.28019	0.000800792	FBGN0004607, FBGN0016977, FBGN0000504, FBGN0003997, FBGN0003463, FBGN0039907, FBGN0000287, FBGN0004198, FBGN0001235, FBGN0024244, FBGN0086901, FBGN0017397, FBGN0005558	116	284	7937	3.13201	0.497498	0.0936303	1.23353
GOTERM_BP_FAT	GO:0007560~imaginal disc morphogenesis	13	6.28019	0.000800792	FBGN0004607, FBGN0016977, FBGN0000504, FBGN0003997, FBGN0003463, FBGN0039907, FBGN0000287, FBGN0004198, FBGN0001235, FBGN0024244, FBGN0086901, FBGN0017397, FBGN0005558	116	284	7937	3.13201	0.497498	0.0936303	1.23353
GOTERM_BP_FAT	GO:0009791~post-embryonic development	16	7.72947	0.00142247	FBGN0004607, FBGN0016977, FBGN0010389, FBGN0024189, FBGN0000504, FBGN0003463, FBGN0003997, FBGN0039907, FBGN0000287, FBGN0004198, FBGN0001235, FBGN0024244, FBGN0086901, FBGN0017397, FBGN0023546, FBGN0005558	116	434	7937	2.52249	0.705588	0.141739	2.18134
GOTERM_BP_FAT	GO:0007552~metamorphosis	14	6.76329	0.00214108	FBGN0004607, FBGN0016977, FBGN0000504, FBGN0003463, FBGN0003997, FBGN0039907, FBGN0000287, FBGN0004198, FBGN0001235, FBGN0024244, FBGN0086901, FBGN0017397, FBGN0023546, FBGN0005558	116	362	7937	2.64617	0.841366	0.185005	3.2663
GOTERM_BP_FAT	GO:0035114~imaginal disc-derived appendage morphogenesis	11	5.31401	0.00237242	FBGN0039907, FBGN0004607, FBGN0004198, FBGN0000287, FBGN0016977, FBGN0001235, FBGN0024244, FBGN0086901, FBGN0017397, FBGN0003463, FBGN0003997	116	239	7937	3.14915	0.870015	0.184565	3.61319
GOTERM_BP_FAT	GO:0035107~appendage morphogenesis	11	5.31401	0.00259826	FBGN0039907, FBGN0004607, FBGN0004198, FBGN0000287, FBGN0016977, FBGN0001235, FBGN0024244, FBGN0086901, FBGN0017397, FBGN0003463, FBGN0003997	116	242	7937	3.11011	0.892987	0.183856	3.95069
GOTERM_BP_FAT	GO:0048737~imaginal disc-derived appendage development	11	5.31401	0.00267727	FBGN0039907, FBGN0004607, FBGN0004198, FBGN0000287, FBGN0016977, FBGN0001235, FBGN0024244, FBGN0086901, FBGN0017397, FBGN0003463, FBGN0003997	116	243	7937	3.09731	0.900027	0.16234	4.06851
GOTERM_BP_FAT	GO:0048736~appendage development	11	5.31401	0.00292593	FBGN0039907, FBGN0004607, FBGN0004198, FBGN0000287, FBGN0016977, FBGN0001235, FBGN0024244, FBGN0086901, FBGN0017397, FBGN0003463, FBGN0003997	116	246	7937	3.05954	0.919304	0.164554	4.43843
GOTERM_BP_FAT	GO:0048707~instar larval or pupal morphogenesis	13	6.28019	0.00430835	FBGN0004607, FBGN0016977, FBGN0000504, FBGN0003997, FBGN0003463, FBGN0039907, FBGN0000287, FBGN0004198, FBGN0001235, FBGN0024244, FBGN0086901, FBGN0017397, FBGN0005558	116	347	7937	2.56338	0.975495	0.219061	6.47072
GOTERM_BP_FAT	GO:0009886~post-embryonic morphogenesis	13	6.28019	0.00493717	FBGN0004607, FBGN0016977, FBGN0000504, FBGN0003997, FBGN0003463, FBGN0039907, FBGN0000287, FBGN0004198, FBGN0001235, FBGN0024244, FBGN0086901, FBGN0017397, FBGN0005558	116	353	7937	2.51981	0.985758	0.210375	7.38171
GOTERM_BP_FAT	GO:0035120~post-embryonic appendage morphogenesis	10	4.83092	0.00587333	FBGN0039907, FBGN0004607, FBGN0004198, FBGN0000287, FBGN0016977, FBGN0001235, FBGN0024244, FBGN0086901, FBGN0017397, FBGN0003463	116	229	7937	2.98788	0.993655	0.223535	8.72258
GOTERM_BP_FAT	GO:0007444~imaginal disc development	14	6.76329	0.00643823	FBGN0004607, FBGN0016977, FBGN0000504, FBGN0019650, FBGN0003463, FBGN0003997, FBGN0039907, FBGN0000287, FBGN0004198, FBGN0001235, FBGN0024244, FBGN0086901, FBGN0017397, FBGN0005558	116	412	7937	2.32503	0.996106	0.232185	9.52289
GOTERM_BP_FAT	GO:0002165~instar larval or pupal development	14	6.76329	0.00724333	FBGN0004607, FBGN0016977, FBGN0000504, FBGN0003463, FBGN0003997, FBGN0039907, FBGN0000287, FBGN0004198, FBGN0001235, FBGN0024244, FBGN0086901, FBGN0017397, FBGN0023546, FBGN0005558	116	418	7937	2.29166	0.998059	0.229098	10.6521
GOTERM_BP_FAT	GO:0007476~imaginal disc-derived wing morphogenesis	9	4.34783	0.0136345	FBGN0039907, FBGN0004607, FBGN0004198, FBGN0000287, FBGN0016977, FBGN0001235, FBGN0086901, FBGN0017397, FBGN0003463	116	218	7937	2.82478	0.999992	0.308242	19.1601
GOTERM_BP_FAT	GO:0007472~wing disc morphogenesis	9	4.34783	0.0143415	FBGN0039907, FBGN0004607, FBGN0004198, FBGN0000287, FBGN0016977, FBGN0001235, FBGN0086901, FBGN0017397, FBGN0003463	116	220	7937	2.7991	0.999996	0.313409	20.0532
GOTERM_BP_FAT	GO:0035220~wing disc development	9	4.34783	0.0508966	FBGN0039907, FBGN0004607, FBGN0004198, FBGN0000287, FBGN0016977, FBGN0001235, FBGN0086901, FBGN0017397, FBGN0003463	116	281	7937	2.19147	1	0.483088	55.4849
Annotation Cluster 3	Enrichment Score: 2.3271129699036126
Category	Term	Count	%	PValue	Genes	List Total	Pop Hits	Pop Total	Fold Enrichment	Bonferroni	Benjamini	FDR
GOTERM_MF_FAT	GO:0003700~transcription factor activity	16	7.72947	0.000520757	FBGN0004607, FBGN0028979, FBGN0014143, FBGN0000504, FBGN0019650, FBGN0003986, FBGN0004198, FBGN0034810, FBGN0001235, FBGN0015371, FBGN0027951, FBGN0023546, FBGN0005558, FBGN0019809, FBGN0005660, FBGN0005613	117	389	7918	2.78356	0.117975	0.117975	0.670527
SP_PIR_KEYWORDS	dna-binding	16	7.72947	0.000881318	FBGN0259211, FBGN0004607, FBGN0028979, FBGN0014143, FBGN0000504, FBGN0019650, FBGN0003986, FBGN0004198, FBGN0001235, FBGN0024244, FBGN0015371, FBGN0023546, FBGN0005558, FBGN0019809, FBGN0005660, FBGN0005613	185	417	12980	2.69207	0.112219	0.0196429	1.02836
SP_PIR_KEYWORDS	transcription regulation	15	7.24638	0.00123815	FBGN0259211, FBGN0004607, FBGN0016977, FBGN0028979, FBGN0014143, FBGN0000504, FBGN0019650, FBGN0003986, FBGN0004198, FBGN0024244, FBGN0015371, FBGN0023546, FBGN0005558, FBGN0019809, FBGN0005613	185	387	12980	2.71946	0.154015	0.0236101	1.44197
GOTERM_MF_FAT	GO:0043565~sequence-specific DNA binding	11	5.31401	0.00194192	FBGN0004607, FBGN0004198, FBGN0001235, FBGN0015371, FBGN0014143, FBGN0027951, FBGN0019650, FBGN0023546, FBGN0005558, FBGN0005660, FBGN0003986	117	230	7918	3.23664	0.374034	0.20882	2.47937
GOTERM_MF_FAT	GO:0030528~transcription regulator activity	21	10.1449	0.00197264	FBGN0259211, FBGN0004607, FBGN0016977, FBGN0028979, FBGN0014143, FBGN0019650, FBGN0000504, FBGN0003986, FBGN0039907, FBGN0004198, FBGN0000287, FBGN0034810, FBGN0001235, FBGN0024244, FBGN0015371, FBGN0027951, FBGN0023546, FBGN0005558, FBGN0019809, FBGN0005660, FBGN0005613	117	682	7918	2.08384	0.37866	0.146684	2.51814
SP_PIR_KEYWORDS	Transcription	14	6.76329	0.00398021	FBGN0259211, FBGN0016977, FBGN0028979, FBGN0014143, FBGN0000504, FBGN0019650, FBGN0003986, FBGN0004198, FBGN0024244, FBGN0015371, FBGN0023546, FBGN0005558, FBGN0019809, FBGN0005613	185	393	12980	2.49942	0.416319	0.0524164	4.56797
GOTERM_BP_FAT	GO:0045449~regulation of transcription	22	10.628	0.00490491	FBGN0259211, FBGN0004607, FBGN0016977, FBGN0028979, FBGN0014143, FBGN0035626, FBGN0019650, FBGN0000504, FBGN0003986, FBGN0004198, FBGN0034810, FBGN0000287, FBGN0024244, FBGN0001235, FBGN0015371, FBGN0027951, FBGN0031820, FBGN0023546, FBGN0005558, FBGN0019809, FBGN0005660, FBGN0005613	116	799	7937	1.88397	0.985355	0.219993	7.33518
SP_PIR_KEYWORDS	nucleus	23	11.1111	0.00577888	FBGN0259211, FBGN0004607, FBGN0016977, FBGN0028979, FBGN0014143, FBGN0019650, FBGN0000504, FBGN0259481, FBGN0035047, FBGN0003986, FBGN0039907, FBGN0004198, FBGN0001235, FBGN0024244, FBGN0015371, FBGN0017397, FBGN0023546, FBGN0014863, FBGN0005558, FBGN0019809, FBGN0005660, FBGN0002945, FBGN0005613	185	869	12980	1.857	0.542698	0.0686576	6.56894
GOTERM_BP_FAT	GO:0006355~regulation of transcription, DNA-dependent	18	8.69565	0.00675417	FBGN0259211, FBGN0004607, FBGN0028979, FBGN0014143, FBGN0035626, FBGN0019650, FBGN0000504, FBGN0003986, FBGN0004198, FBGN0001235, FBGN0024244, FBGN0015371, FBGN0027951, FBGN0031820, FBGN0023546, FBGN0005558, FBGN0019809, FBGN0005660	116	612	7937	2.01242	0.997037	0.223617	9.96761
GOTERM_BP_FAT	GO:0051252~regulation of RNA metabolic process	19	9.17874	0.00840438	FBGN0259211, FBGN0004607, FBGN0028979, FBGN0014143, FBGN0035626, FBGN0019650, FBGN0000504, FBGN0003986, FBGN0004198, FBGN0001235, FBGN0024244, FBGN0015371, FBGN0027951, FBGN0031820, FBGN0017397, FBGN0023546, FBGN0005558, FBGN0019809, FBGN0005660	116	678	7937	1.91744	0.99929	0.24334	12.2575
GOTERM_BP_FAT	GO:0006350~transcription	14	6.76329	0.0151129	FBGN0259211, FBGN0016977, FBGN0028979, FBGN0014143, FBGN0000504, FBGN0019650, FBGN0003986, FBGN0004198, FBGN0024244, FBGN0015371, FBGN0023546, FBGN0005558, FBGN0019809, FBGN0005613	116	459	7937	2.08696	0.999998	0.319371	21.0172
GOTERM_MF_FAT	GO:0003677~DNA binding	20	9.66184	0.0320685	FBGN0259211, FBGN0004607, FBGN0028979, FBGN0014143, FBGN0035626, FBGN0019650, FBGN0000504, FBGN0003986, FBGN0004198, FBGN0034810, FBGN0001235, FBGN0024244, FBGN0026869, FBGN0015371, FBGN0027951, FBGN0023546, FBGN0005558, FBGN0019809, FBGN0005660, FBGN0005613	117	830	7918	1.63073	0.999612	0.729961	34.3599
GOTERM_MF_FAT	GO:0003702~RNA polymerase II transcription factor activity	8	3.86473	0.0827608	FBGN0259211, FBGN0004607, FBGN0004198, FBGN0000287, FBGN0015371, FBGN0014143, FBGN0000504, FBGN0019650	117	257	7918	2.10662	1	0.773971	67.2339
Annotation Cluster 4	Enrichment Score: 2.2767014084595667
Category	Term	Count	%	PValue	Genes	List Total	Pop Hits	Pop Total	Fold Enrichment	Bonferroni	Benjamini	FDR
SP_PIR_KEYWORDS	Immunoglobulin domain	7	3.38164	4.95528e-05	FBGN0010473, FBGN0051774, FBGN0004839, FBGN0010389, FBGN0024189, FBGN0085400, FBGN0015399	185	47	12980	10.4497	0.00666747	0.00666747	0.0580788
INTERPRO	IPR013106:Immunoglobulin V-set	6	2.89855	0.000495578	FBGN0010473, FBGN0051774, FBGN0034723, FBGN0010389, FBGN0024189, FBGN0085400	148	46	10196	8.9859	0.136471	0.136471	0.658869
INTERPRO	IPR003598:Immunoglobulin subtype 2	7	3.38164	0.00233084	FBGN0010473, FBGN0051774, FBGN0010389, FBGN0024189, FBGN0085400, FBGN0015399, FBGN0040388	148	94	10196	5.13025	0.498792	0.292039	3.06403
INTERPRO	IPR003599:Immunoglobulin subtype	7	3.38164	0.00273106	FBGN0010473, FBGN0051774, FBGN0034723, FBGN0010389, FBGN0024189, FBGN0085400, FBGN0040388	148	97	10196	4.97158	0.55492	0.236493	3.58133
INTERPRO	IPR007110:Immunoglobulin-like	8	3.86473	0.00295151	FBGN0010473, FBGN0051774, FBGN0034723, FBGN0010389, FBGN0024189, FBGN0085400, FBGN0015399, FBGN0040388	148	132	10196	4.17527	0.583112	0.196465	3.86517
INTERPRO	IPR008957:Fibronectin, type III-like fold	5	2.41546	0.00457376	FBGN0010473, FBGN0051774, FBGN0024189, FBGN0085400, FBGN0040388	148	47	10196	7.32892	0.742552	0.237679	5.93028
INTERPRO	IPR013151:Immunoglobulin	6	2.89855	0.00652363	FBGN0051774, FBGN0034723, FBGN0010389, FBGN0024189, FBGN0085400, FBGN0040388	148	82	10196	5.04087	0.855911	0.241764	8.35814
INTERPRO	IPR013783:Immunoglobulin-like fold	7	3.38164	0.0068418	FBGN0010473, FBGN0051774, FBGN0034723, FBGN0010389, FBGN0024189, FBGN0085400, FBGN0040388	148	117	10196	4.12174	0.868944	0.224321	8.74875
SMART	SM00408:IGc2	7	3.38164	0.0122101	FBGN0010473, FBGN0051774, FBGN0010389, FBGN0024189, FBGN0085400, FBGN0015399, FBGN0040388	100	94	4824	3.59234	0.664921	0.664921	12.485
INTERPRO	IPR003961:Fibronectin, type III	5	2.41546	0.0135044	FBGN0010473, FBGN0051774, FBGN0024189, FBGN0085400, FBGN0040388	148	64	10196	5.38218	0.982128	0.331323	16.583
SMART	SM00409:IG	7	3.38164	0.0141104	FBGN0010473, FBGN0051774, FBGN0034723, FBGN0010389, FBGN0024189, FBGN0085400, FBGN0040388	100	97	4824	3.48124	0.717695	0.468676	14.2953
INTERPRO	IPR013162:CD80-like, immunoglobulin C2-set	3	1.44928	0.0300709	FBGN0051774, FBGN0024189, FBGN0085400	148	19	10196	10.8777	0.999881	0.501024	33.4468
SMART	SM00060:FN3	5	2.41546	0.0415433	FBGN0010473, FBGN0051774, FBGN0024189, FBGN0085400, FBGN0040388	100	64	4824	3.76875	0.977094	0.610965	36.9095
INTERPRO	IPR013098:Immunoglobulin I-set	4	1.93237	0.0488425	FBGN0010473, FBGN0051774, FBGN0024189, FBGN0015399	148	57	10196	4.83452	1	0.581846	48.716
Annotation Cluster 5	Enrichment Score: 2.1187052935554687
Category	Term	Count	%	PValue	Genes	List Total	Pop Hits	Pop Total	Fold Enrichment	Bonferroni	Benjamini	FDR
UP_SEQ_FEATURE	compositionally biased region:His-rich	7	3.38164	0.00132866	FBGN0259211, FBGN0016977, FBGN0000504, FBGN0259481, FBGN0085370, FBGN0003986, FBGN0002945	60	63	2975	5.50926	0.288489	0.288489	1.71871
GOTERM_BP_FAT	GO:0014017~neuroblast fate commitment	4	1.93237	0.0067277	FBGN0011674, FBGN0016977, FBGN0003986, FBGN0002945	116	27	7937	10.1367	0.996968	0.231699	9.93043
GOTERM_BP_FAT	GO:0014016~neuroblast differentiation	4	1.93237	0.00745646	FBGN0011674, FBGN0016977, FBGN0003986, FBGN0002945	116	28	7937	9.77463	0.998386	0.226759	10.9489
GOTERM_BP_FAT	GO:0007400~neuroblast fate determination	3	1.44928	0.0502764	FBGN0011674, FBGN0016977, FBGN0003986	116	25	7937	8.21069	1	0.48385	55.0321
Annotation Cluster 6	Enrichment Score: 1.934683238782119
Category	Term	Count	%	PValue	Genes	List Total	Pop Hits	Pop Total	Fold Enrichment	Bonferroni	Benjamini	FDR
GOTERM_BP_FAT	GO:0007155~cell adhesion	11	5.31401	0.000202493	FBGN0005775, FBGN0022800, FBGN0004839, FBGN0024189, FBGN0004449, FBGN0017397, FBGN0015609, FBGN0034880, FBGN0003041, FBGN0040388, FBGN0004364	116	174	7937	4.32555	0.159669	0.0563372	0.313273
GOTERM_BP_FAT	GO:0022610~biological adhesion	11	5.31401	0.000378089	FBGN0005775, FBGN0022800, FBGN0004839, FBGN0024189, FBGN0004449, FBGN0017397, FBGN0015609, FBGN0034880, FBGN0003041, FBGN0040388, FBGN0004364	116	188	7937	4.00344	0.277357	0.0629025	0.58419
SP_PIR_KEYWORDS	glycoprotein	15	7.24638	0.00362421	FBGN0022800, FBGN0010389, FBGN0041225, FBGN0003463, FBGN0004509, FBGN0037153, FBGN0038225, FBGN0005775, FBGN0004839, FBGN0000108, FBGN0015609, FBGN0051690, FBGN0034880, FBGN0011603, FBGN0003386	185	435	12980	2.41938	0.38747	0.0530054	4.16731
GOTERM_BP_FAT	GO:0016337~cell-cell adhesion	5	2.41546	0.0103207	FBGN0005775, FBGN0022800, FBGN0024189, FBGN0015609, FBGN0034880	116	59	7937	5.79851	0.999865	0.281118	14.8482
SP_PIR_KEYWORDS	cell adhesion	4	1.93237	0.0272446	FBGN0005775, FBGN0004839, FBGN0015609, FBGN0034880	185	46	12980	6.10106	0.975984	0.233837	27.6633
UP_SEQ_FEATURE	glycosylation site:N-linked (GlcNAc...)	14	6.76329	0.062537	FBGN0022800, FBGN0010389, FBGN0041225, FBGN0003463, FBGN0004509, FBGN0037153, FBGN0038225, FBGN0000108, FBGN0004839, FBGN0015609, FBGN0051690, FBGN0034880, FBGN0011603, FBGN0003386	60	419	2975	1.65672	1	0.905741	56.9178
SP_PIR_KEYWORDS	signal	10	4.83092	0.150373	FBGN0005775, FBGN0022800, FBGN0004839, FBGN0000108, FBGN0010389, FBGN0015609, FBGN0022702, FBGN0034880, FBGN0004509, FBGN0002856	185	425	12980	1.65087	1	0.557268	85.199
UP_SEQ_FEATURE	signal peptide	10	4.83092	0.453961	FBGN0005775, FBGN0022800, FBGN0004839, FBGN0000108, FBGN0010389, FBGN0015609, FBGN0022702, FBGN0034880, FBGN0004509, FBGN0002856	60	419	2975	1.18337	1	0.998426	99.9625
Annotation Cluster 7	Enrichment Score: 1.9088188885598747
Category	Term	Count	%	PValue	Genes	List Total	Pop Hits	Pop Total	Fold Enrichment	Bonferroni	Benjamini	FDR
GOTERM_MF_FAT	GO:0003700~transcription factor activity	16	7.72947	0.000520757	FBGN0004607, FBGN0028979, FBGN0014143, FBGN0000504, FBGN0019650, FBGN0003986, FBGN0004198, FBGN0034810, FBGN0001235, FBGN0015371, FBGN0027951, FBGN0023546, FBGN0005558, FBGN0019809, FBGN0005660, FBGN0005613	117	389	7918	2.78356	0.117975	0.117975	0.670527
SP_PIR_KEYWORDS	dna-binding	16	7.72947	0.000881318	FBGN0259211, FBGN0004607, FBGN0028979, FBGN0014143, FBGN0000504, FBGN0019650, FBGN0003986, FBGN0004198, FBGN0001235, FBGN0024244, FBGN0015371, FBGN0023546, FBGN0005558, FBGN0019809, FBGN0005660, FBGN0005613	185	417	12980	2.69207	0.112219	0.0196429	1.02836
GOTERM_MF_FAT	GO:0043565~sequence-specific DNA binding	11	5.31401	0.00194192	FBGN0004607, FBGN0004198, FBGN0001235, FBGN0015371, FBGN0014143, FBGN0027951, FBGN0019650, FBGN0023546, FBGN0005558, FBGN0005660, FBGN0003986	117	230	7918	3.23664	0.374034	0.20882	2.47937
GOTERM_BP_FAT	GO:0035214~eye-antennal disc development	5	2.41546	0.0122394	FBGN0004198, FBGN0000287, FBGN0019650, FBGN0005558, FBGN0003997	116	62	7937	5.51794	0.999975	0.305649	17.3703
INTERPRO	IPR017970:Homeobox, conserved site	6	2.89855	0.0129883	FBGN0004607, FBGN0004198, FBGN0001235, FBGN0019650, FBGN0005558, FBGN0003986	148	97	10196	4.26135	0.979136	0.34947	15.9991
INTERPRO	IPR001356:Homeobox	6	2.89855	0.0158602	FBGN0004607, FBGN0004198, FBGN0001235, FBGN0019650, FBGN0005558, FBGN0003986	148	102	10196	4.05246	0.991193	0.349624	19.2007
SP_PIR_KEYWORDS	Homeobox	6	2.89855	0.0161423	FBGN0004607, FBGN0004198, FBGN0001235, FBGN0019650, FBGN0005558, FBGN0003986	185	104	12980	4.04782	0.888864	0.167301	17.3696
INTERPRO	IPR012287:Homeodomain-related	6	2.89855	0.0184419	FBGN0004607, FBGN0004198, FBGN0001235, FBGN0019650, FBGN0005558, FBGN0003986	148	106	10196	3.89954	0.995953	0.368178	21.9821
SMART	SM00389:HOX	6	2.89855	0.0575131	FBGN0004607, FBGN0004198, FBGN0001235, FBGN0019650, FBGN0005558, FBGN0003986	100	102	4824	2.83765	0.994865	0.651582	47.4285
SP_PIR_KEYWORDS	DNA binding	5	2.41546	0.0974953	FBGN0004607, FBGN0004198, FBGN0005558, FBGN0003986, FBGN0005613	185	123	12980	2.85212	0.999999	0.438431	69.9598
UP_SEQ_FEATURE	DNA-binding region:Homeobox	3	1.44928	0.26844	FBGN0004198, FBGN0005558, FBGN0003986	60	51	2975	2.91667	1	0.990968	98.3021
Annotation Cluster 8	Enrichment Score: 1.707689229419562
Category	Term	Count	%	PValue	Genes	List Total	Pop Hits	Pop Total	Fold Enrichment	Bonferroni	Benjamini	FDR
SP_PIR_KEYWORDS	developmental protein	21	10.1449	8.18293e-05	FBGN0016977, FBGN0010389, FBGN0028979, FBGN0014143, FBGN0019650, FBGN0003463, FBGN0003997, FBGN0003986, FBGN0038225, FBGN0005775, FBGN0039907, FBGN0004198, FBGN0001235, FBGN0024244, FBGN0000108, FBGN0017397, FBGN0014863, FBGN0005558, FBGN0019809, FBGN0011603, FBGN0002945	185	540	12980	2.72853	0.0109866	0.00550848	0.0958922
GOTERM_BP_FAT	GO:0007380~specification of segmental identity, head	3	1.44928	0.0124931	FBGN0001235, FBGN0014143, FBGN0028979	116	12	7937	17.1056	0.99998	0.302304	17.6985
GOTERM_BP_FAT	GO:0007379~segment specification	4	1.93237	0.0270566	FBGN0016977, FBGN0001235, FBGN0014143, FBGN0028979	116	45	7937	6.08199	1	0.421866	34.6215
GOTERM_BP_FAT	GO:0035282~segmentation	9	4.34783	0.0347103	FBGN0039907, FBGN0016977, FBGN0001235, FBGN0024244, FBGN0014143, FBGN0028979, FBGN0004449, FBGN0003463, FBGN0002945	116	260	7937	2.36847	1	0.454972	42.1513
GOTERM_BP_FAT	GO:0035287~head segmentation	3	1.44928	0.0365298	FBGN0001235, FBGN0014143, FBGN0028979	116	21	7937	9.77463	1	0.446766	43.8179
GOTERM_BP_FAT	GO:0007350~blastoderm segmentation	8	3.86473	0.0386646	FBGN0039907, FBGN0001235, FBGN0024244, FBGN0014143, FBGN0028979, FBGN0004449, FBGN0003463, FBGN0002945	116	218	7937	2.51091	1	0.442337	45.7158
GOTERM_BP_FAT	GO:0007365~periodic partitioning	4	1.93237	0.0431	FBGN0039907, FBGN0024244, FBGN0004449, FBGN0002945	116	54	7937	5.06833	1	0.462271	49.4692
GOTERM_BP_FAT	GO:0007389~pattern specification process	13	6.28019	0.0446322	FBGN0016977, FBGN0028979, FBGN0014143, FBGN0004449, FBGN0003463, FBGN0003986, FBGN0051774, FBGN0039907, FBGN0004198, FBGN0001235, FBGN0024244, FBGN0015609, FBGN0002945	116	480	7937	1.85311	1	0.463428	50.7084
GOTERM_BP_FAT	GO:0009880~embryonic pattern specification	8	3.86473	0.0501464	FBGN0039907, FBGN0001235, FBGN0024244, FBGN0014143, FBGN0028979, FBGN0004449, FBGN0003463, FBGN0002945	116	231	7937	2.36961	1	0.488085	54.9367
GOTERM_BP_FAT	GO:0003002~regionalization	12	5.7971	0.0640431	FBGN0051774, FBGN0039907, FBGN0004198, FBGN0016977, FBGN0001235, FBGN0024244, FBGN0014143, FBGN0028979, FBGN0004449, FBGN0003463, FBGN0003986, FBGN0002945	116	454	7937	1.80852	1	0.522103	64.1365
Annotation Cluster 9	Enrichment Score: 1.522689391423605
Category	Term	Count	%	PValue	Genes	List Total	Pop Hits	Pop Total	Fold Enrichment	Bonferroni	Benjamini	FDR
INTERPRO	IPR000483:Cysteine-rich flanking region, C-terminal	4	1.93237	0.00598705	FBGN0005775, FBGN0015399, FBGN0034718, FBGN0004364	148	26	10196	10.5988	0.830939	0.256398	7.69587
SMART	SM00082:LRRCT	4	1.93237	0.0154813	FBGN0005775, FBGN0015399, FBGN0034718, FBGN0004364	100	26	4824	7.42154	0.750579	0.370526	15.5802
SP_PIR_KEYWORDS	leucine-rich repeat	5	2.41546	0.0257831	FBGN0005775, FBGN0028518, FBGN0015399, FBGN0034718, FBGN0004364	185	79	12980	4.44064	0.970589	0.237582	26.3789
INTERPRO	IPR001611:Leucine-rich repeat	5	2.41546	0.0381265	FBGN0005775, FBGN0028518, FBGN0015399, FBGN0034718, FBGN0004364	148	88	10196	3.91431	0.99999	0.560392	40.4521
INTERPRO	IPR003591:Leucine-rich repeat, typical subtype	4	1.93237	0.0599809	FBGN0005775, FBGN0028518, FBGN0015399, FBGN0004364	148	62	10196	4.44464	1	0.638384	56.1712
SMART	SM00369:LRR_TYP	4	1.93237	0.133742	FBGN0005775, FBGN0028518, FBGN0015399, FBGN0004364	100	62	4824	3.11226	0.999997	0.838849	78.9552
Annotation Cluster 10	Enrichment Score: 1.456595497286396
Category	Term	Count	%	PValue	Genes	List Total	Pop Hits	Pop Total	Fold Enrichment	Bonferroni	Benjamini	FDR
GOTERM_BP_FAT	GO:0000902~cell morphogenesis	15	7.24638	0.00455534	FBGN0053960, FBGN0036666, FBGN0016977, FBGN0259481, FBGN0026313, FBGN0005775, FBGN0004198, FBGN0004839, FBGN0000108, FBGN0004435, FBGN0015609, FBGN0019809, FBGN0005660, FBGN0032470, FBGN0085408	116	442	7937	2.32203	0.980198	0.217392	6.82954
GOTERM_BP_FAT	GO:0032989~cellular component morphogenesis	15	7.24638	0.0171812	FBGN0053960, FBGN0036666, FBGN0016977, FBGN0259481, FBGN0026313, FBGN0005775, FBGN0004198, FBGN0004839, FBGN0000108, FBGN0004435, FBGN0015609, FBGN0019809, FBGN0005660, FBGN0032470, FBGN0085408	116	518	7937	1.98134	1	0.346453	23.5483
GOTERM_BP_FAT	GO:0048858~cell projection morphogenesis	11	5.31401	0.0173929	FBGN0005775, FBGN0053960, FBGN0004198, FBGN0004839, FBGN0016977, FBGN0000108, FBGN0004435, FBGN0015609, FBGN0019809, FBGN0005660, FBGN0032470	116	320	7937	2.35202	1	0.342075	23.803
GOTERM_BP_FAT	GO:0032990~cell part morphogenesis	11	5.31401	0.0214738	FBGN0005775, FBGN0053960, FBGN0004198, FBGN0004839, FBGN0016977, FBGN0000108, FBGN0004435, FBGN0015609, FBGN0019809, FBGN0005660, FBGN0032470	116	331	7937	2.27386	1	0.387808	28.5612
GOTERM_BP_FAT	GO:0048812~neuron projection morphogenesis	10	4.83092	0.0226853	FBGN0005775, FBGN0053960, FBGN0004198, FBGN0004839, FBGN0016977, FBGN0000108, FBGN0004435, FBGN0015609, FBGN0019809, FBGN0005660	116	286	7937	2.39239	1	0.389072	29.9192
GOTERM_BP_FAT	GO:0031175~neuron projection development	10	4.83092	0.0231424	FBGN0005775, FBGN0053960, FBGN0004198, FBGN0004839, FBGN0016977, FBGN0000108, FBGN0004435, FBGN0015609, FBGN0019809, FBGN0005660	116	287	7937	2.38406	1	0.387716	30.4254
GOTERM_BP_FAT	GO:0030182~neuron differentiation	12	5.7971	0.0343862	FBGN0005775, FBGN0053960, FBGN0004198, FBGN0004839, FBGN0016977, FBGN0000108, FBGN0001235, FBGN0005558, FBGN0004435, FBGN0015609, FBGN0019809, FBGN0005660	116	409	7937	2.0075	1	0.458503	41.8496
GOTERM_BP_FAT	GO:0030030~cell projection organization	11	5.31401	0.0384949	FBGN0005775, FBGN0053960, FBGN0004198, FBGN0004839, FBGN0016977, FBGN0000108, FBGN0004435, FBGN0015609, FBGN0019809, FBGN0005660, FBGN0032470	116	365	7937	2.06205	1	0.452367	45.5672
GOTERM_BP_FAT	GO:0048667~cell morphogenesis involved in neuron differentiation	9	4.34783	0.0572281	FBGN0005775, FBGN0053960, FBGN0004198, FBGN0004839, FBGN0016977, FBGN0004435, FBGN0015609, FBGN0019809, FBGN0005660	116	288	7937	2.1382	1	0.504941	59.87
GOTERM_BP_FAT	GO:0048666~neuron development	10	4.83092	0.0641082	FBGN0005775, FBGN0053960, FBGN0004198, FBGN0004839, FBGN0016977, FBGN0000108, FBGN0004435, FBGN0015609, FBGN0019809, FBGN0005660	116	347	7937	1.97183	1	0.517927	64.1751
GOTERM_BP_FAT	GO:0000904~cell morphogenesis involved in differentiation	9	4.34783	0.072432	FBGN0005775, FBGN0053960, FBGN0004198, FBGN0004839, FBGN0016977, FBGN0004435, FBGN0015609, FBGN0019809, FBGN0005660	116	303	7937	2.03235	1	0.545089	68.806
GOTERM_BP_FAT	GO:0007411~axon guidance	5	2.41546	0.134639	FBGN0053960, FBGN0004839, FBGN0016977, FBGN0004435, FBGN0015609	116	136	7937	2.51553	1	0.71485	89.3595
GOTERM_BP_FAT	GO:0007409~axonogenesis	6	2.89855	0.159529	FBGN0005775, FBGN0053960, FBGN0004839, FBGN0016977, FBGN0004435, FBGN0015609	116	198	7937	2.07341	1	0.761994	93.2299
Annotation Cluster 11	Enrichment Score: 1.3052606373149946
Category	Term	Count	%	PValue	Genes	List Total	Pop Hits	Pop Total	Fold Enrichment	Bonferroni	Benjamini	FDR
GOTERM_BP_FAT	GO:0048598~embryonic morphogenesis	10	4.83092	0.00539547	FBGN0004198, FBGN0033075, FBGN0024244, FBGN0010389, FBGN0086901, FBGN0003463, FBGN0003041, FBGN0003997, FBGN0004364, FBGN0087012	116	226	7937	3.02754	0.990412	0.216976	8.04041
GOTERM_BP_FAT	GO:0048619~embryonic hindgut morphogenesis	4	1.93237	0.0108267	FBGN0004198, FBGN0024244, FBGN0086901, FBGN0003041	116	32	7937	8.5528	0.999913	0.283916	15.5202
GOTERM_BP_FAT	GO:0007442~hindgut morphogenesis	4	1.93237	0.0225806	FBGN0004198, FBGN0024244, FBGN0086901, FBGN0003041	116	42	7937	6.51642	1	0.395319	29.8029
GOTERM_BP_FAT	GO:0048567~ectodermal gut morphogenesis	4	1.93237	0.0286462	FBGN0004198, FBGN0024244, FBGN0086901, FBGN0003041	116	46	7937	5.94978	1	0.425819	36.257
GOTERM_BP_FAT	GO:0007439~ectodermal gut development	4	1.93237	0.0286462	FBGN0004198, FBGN0024244, FBGN0086901, FBGN0003041	116	46	7937	5.94978	1	0.425819	36.257
GOTERM_BP_FAT	GO:0048547~gut morphogenesis	4	1.93237	0.0302846	FBGN0004198, FBGN0024244, FBGN0086901, FBGN0003041	116	47	7937	5.82318	1	0.436885	37.9026
GOTERM_BP_FAT	GO:0048546~digestive tract morphogenesis	4	1.93237	0.0319714	FBGN0004198, FBGN0024244, FBGN0086901, FBGN0003041	116	48	7937	5.70187	1	0.447816	39.5552
GOTERM_BP_FAT	GO:0055123~digestive system development	4	1.93237	0.0319714	FBGN0004198, FBGN0024244, FBGN0086901, FBGN0003041	116	48	7937	5.70187	1	0.447816	39.5552
GOTERM_BP_FAT	GO:0007443~Malpighian tubule morphogenesis	3	1.44928	0.0577413	FBGN0004198, FBGN0086901, FBGN0003041	116	27	7937	7.60249	1	0.503343	60.2071
GOTERM_BP_FAT	GO:0048565~gut development	4	1.93237	0.0890142	FBGN0004198, FBGN0024244, FBGN0086901, FBGN0003041	116	73	7937	3.74917	1	0.597489	76.4119
GOTERM_BP_FAT	GO:0035239~tube morphogenesis	4	1.93237	0.122042	FBGN0259211, FBGN0004198, FBGN0086901, FBGN0003041	116	84	7937	3.25821	1	0.680457	86.689
GOTERM_BP_FAT	GO:0035295~tube development	4	1.93237	0.172958	FBGN0259211, FBGN0004198, FBGN0086901, FBGN0003041	116	99	7937	2.76454	1	0.782275	94.7251
GOTERM_BP_FAT	GO:0060541~respiratory system development	4	1.93237	0.382743	FBGN0259211, FBGN0004198, FBGN0086901, FBGN0003997	116	153	7937	1.78882	1	0.955671	99.9433
GOTERM_BP_FAT	GO:0007424~open tracheal system development	4	1.93237	0.382743	FBGN0259211, FBGN0004198, FBGN0086901, FBGN0003997	116	153	7937	1.78882	1	0.955671	99.9433
Annotation Cluster 12	Enrichment Score: 1.2964799135225764
Category	Term	Count	%	PValue	Genes	List Total	Pop Hits	Pop Total	Fold Enrichment	Bonferroni	Benjamini	FDR
SP_PIR_KEYWORDS	zinc-finger	10	4.83092	0.0350315	FBGN0004607, FBGN0024244, FBGN0015371, FBGN0028979, FBGN0038628, FBGN0035626, FBGN0037705, FBGN0023546, FBGN0036421, FBGN0031018	185	314	12980	2.23446	0.991885	0.274532	34.1681
SP_PIR_KEYWORDS	zinc	15	7.24638	0.0351605	FBGN0004607, FBGN0028979, FBGN0037705, FBGN0035626, FBGN0038628, FBGN0000504, FBGN0259481, FBGN0036421, FBGN0024244, FBGN0015371, FBGN0014863, FBGN0023546, FBGN0033631, FBGN0002945, FBGN0031018	185	577	12980	1.82397	0.99203	0.260668	34.2712
GOTERM_MF_FAT	GO:0008270~zinc ion binding	23	11.1111	0.0408595	FBGN0004607, FBGN0029895, FBGN0028979, FBGN0052719, FBGN0037705, FBGN0035626, FBGN0038628, FBGN0000504, FBGN0259481, FBGN0036421, FBGN0028935, FBGN0034810, FBGN0000287, FBGN0024244, FBGN0015371, FBGN0027951, FBGN0023546, FBGN0014863, FBGN0035781, FBGN0040366, FBGN0033631, FBGN0002945, FBGN0031018	117	1026	7918	1.51709	0.999957	0.76219	41.6567
GOTERM_MF_FAT	GO:0043169~cation binding	35	16.9082	0.0457444	FBGN0022800, FBGN0004607, FBGN0029895, FBGN0028979, FBGN0035626, FBGN0038628, FBGN0028935, FBGN0037153, FBGN0015371, FBGN0023546, FBGN0035781, FBGN0015609, FBGN0033631, FBGN0024315, FBGN0029153, FBGN0053653, FBGN0052719, FBGN0037705, FBGN0000504, FBGN0259481, FBGN0036421, FBGN0005778, FBGN0038981, FBGN0034810, FBGN0000287, FBGN0024244, FBGN0027951, FBGN0014863, FBGN0022702, FBGN0028484, FBGN00403…	117	1764	7918	1.34276	0.999987	0.714592	45.3803
GOTERM_MF_FAT	GO:0043167~ion binding	35	16.9082	0.0484226	FBGN0022800, FBGN0004607, FBGN0029895, FBGN0028979, FBGN0035626, FBGN0038628, FBGN0028935, FBGN0037153, FBGN0015371, FBGN0023546, FBGN0035781, FBGN0015609, FBGN0033631, FBGN0024315, FBGN0029153, FBGN0053653, FBGN0052719, FBGN0037705, FBGN0000504, FBGN0259481, FBGN0036421, FBGN0005778, FBGN0038981, FBGN0034810, FBGN0000287, FBGN0024244, FBGN0027951, FBGN0014863, FBGN0022702, FBGN0028484, FBGN00403…	117	1772	7918	1.3367	0.999994	0.697655	47.3275
GOTERM_MF_FAT	GO:0046872~metal ion binding	34	16.4251	0.0512987	FBGN0022800, FBGN0004607, FBGN0029895, FBGN0028979, FBGN0035626, FBGN0038628, FBGN0028935, FBGN0037153, FBGN0015371, FBGN0023546, FBGN0035781, FBGN0015609, FBGN0033631, FBGN0024315, FBGN0029153, FBGN0053653, FBGN0052719, FBGN0037705, FBGN0000504, FBGN0259481, FBGN0036421, FBGN0005778, FBGN0038981, FBGN0034810, FBGN0000287, FBGN0024244, FBGN0027951, FBGN0014863, FBGN0028484, FBGN0040366, FBGN00853…	117	1718	7918	1.33932	0.999997	0.684552	49.3471
SP_PIR_KEYWORDS	metal-binding	18	8.69565	0.0595414	FBGN0029153, FBGN0053653, FBGN0004607, FBGN0028979, FBGN0037705, FBGN0035626, FBGN0038628, FBGN0000504, FBGN0259481, FBGN0036421, FBGN0024244, FBGN0015371, FBGN0023546, FBGN0014863, FBGN0085370, FBGN0033631, FBGN0002945, FBGN0031018	185	796	12980	1.58658	0.999748	0.368973	51.3097
GOTERM_MF_FAT	GO:0046914~transition metal ion binding	26	12.5604	0.12475	FBGN0004607, FBGN0029895, FBGN0028979, FBGN0035626, FBGN0038628, FBGN0028935, FBGN0037153, FBGN0015371, FBGN0023546, FBGN0035781, FBGN0033631, FBGN0037705, FBGN0052719, FBGN0000504, FBGN0259481, FBGN0036421, FBGN0005778, FBGN0038981, FBGN0000287, FBGN0034810, FBGN0024244, FBGN0027951, FBGN0014863, FBGN0040366, FBGN0002945, FBGN0031018	117	1354	7918	1.29952	1	0.848771	82.1114
Annotation Cluster 13	Enrichment Score: 1.2691855421936724
Category	Term	Count	%	PValue	Genes	List Total	Pop Hits	Pop Total	Fold Enrichment	Bonferroni	Benjamini	FDR
GOTERM_CC_FAT	GO:0044459~plasma membrane part	12	5.7971	0.0316339	FBGN0033504, FBGN0053653, FBGN0022800, FBGN0004449, FBGN0004435, FBGN0015609, FBGN0011603, FBGN0034880, FBGN0028886, FBGN0003386, FBGN0085408, FBGN0004646	71	405	4786	1.99729	0.974384	0.599938	30.6202
GOTERM_CC_FAT	GO:0005887~integral to plasma membrane	7	3.38164	0.0681739	FBGN0022800, FBGN0004449, FBGN0015609, FBGN0011603, FBGN0034880, FBGN0028886, FBGN0003386	71	198	4786	2.38313	0.999681	0.80009	55.2022
GOTERM_CC_FAT	GO:0031226~intrinsic to plasma membrane	7	3.38164	0.0722225	FBGN0022800, FBGN0004449, FBGN0015609, FBGN0011603, FBGN0034880, FBGN0028886, FBGN0003386	71	201	4786	2.34756	0.999806	0.759324	57.3665
Annotation Cluster 14	Enrichment Score: 1.2618933123525997
Category	Term	Count	%	PValue	Genes	List Total	Pop Hits	Pop Total	Fold Enrichment	Bonferroni	Benjamini	FDR
GOTERM_BP_FAT	GO:0007602~phototransduction	4	1.93237	0.0270566	FBGN0033075, FBGN0004435, FBGN0037166, FBGN0004646	116	45	7937	6.08199	1	0.421866	34.6215
GOTERM_BP_FAT	GO:0009628~response to abiotic stimulus	8	3.86473	0.0355163	FBGN0001224, FBGN0033075, FBGN0004435, FBGN0037166, FBGN0003360, FBGN0001234, FBGN0003997, FBGN0004646	116	214	7937	2.55785	1	0.443508	42.8952
GOTERM_BP_FAT	GO:0009583~detection of light stimulus	4	1.93237	0.0373212	FBGN0033075, FBGN0004435, FBGN0037166, FBGN0004646	116	51	7937	5.36646	1	0.447911	44.5286
GOTERM_BP_FAT	GO:0009582~detection of abiotic stimulus	4	1.93237	0.0471869	FBGN0033075, FBGN0004435, FBGN0037166, FBGN0004646	116	56	7937	4.88732	1	0.472067	52.7115
GOTERM_BP_FAT	GO:0009416~response to light stimulus	5	2.41546	0.0568764	FBGN0033075, FBGN0004435, FBGN0037166, FBGN0003997, FBGN0004646	116	100	7937	3.42112	1	0.507602	59.6374
GOTERM_BP_FAT	GO:0009581~detection of external stimulus	4	1.93237	0.0582038	FBGN0033075, FBGN0004435, FBGN0037166, FBGN0004646	116	61	7937	4.48672	1	0.501472	60.5087
GOTERM_BP_FAT	GO:0009314~response to radiation	5	2.41546	0.0812136	FBGN0033075, FBGN0004435, FBGN0037166, FBGN0003997, FBGN0004646	116	113	7937	3.02754	1	0.575135	73.0806
GOTERM_BP_FAT	GO:0051606~detection of stimulus	4	1.93237	0.176548	FBGN0033075, FBGN0004435, FBGN0037166, FBGN0004646	116	100	7937	2.7369	1	0.78669	95.0689
Annotation Cluster 15	Enrichment Score: 1.245033175985381
Category	Term	Count	%	PValue	Genes	List Total	Pop Hits	Pop Total	Fold Enrichment	Bonferroni	Benjamini	FDR
GOTERM_BP_FAT	GO:0007369~gastrulation	5	2.41546	0.0202278	FBGN0033075, FBGN0010389, FBGN0003463, FBGN0003041, FBGN0087012	116	72	7937	4.75156	1	0.377759	27.1387
GOTERM_BP_FAT	GO:0010004~gastrulation involving germ band extension	3	1.44928	0.0953841	FBGN0033075, FBGN0003463, FBGN0087012	116	36	7937	5.70187	1	0.607799	78.8418
GOTERM_BP_FAT	GO:0001703~gastrulation with mouth forming first	3	1.44928	0.0953841	FBGN0033075, FBGN0003463, FBGN0087012	116	36	7937	5.70187	1	0.607799	78.8418
Annotation Cluster 16	Enrichment Score: 1.143307879936157
Category	Term	Count	%	PValue	Genes	List Total	Pop Hits	Pop Total	Fold Enrichment	Bonferroni	Benjamini	FDR
GOTERM_BP_FAT	GO:0006928~cell motion	11	5.31401	0.0127952	FBGN0053960, FBGN0004839, FBGN0016977, FBGN0010389, FBGN0086901, FBGN0017397, FBGN0005558, FBGN0004435, FBGN0015609, FBGN0003041, FBGN0085408	116	305	7937	2.46769	0.999984	0.300114	18.0877
GOTERM_BP_FAT	GO:0008347~glial cell migration	3	1.44928	0.0333611	FBGN0016977, FBGN0010389, FBGN0005558	116	20	7937	10.2634	1	0.455131	40.8858
GOTERM_BP_FAT	GO:0016477~cell migration	7	3.38164	0.0413277	FBGN0016977, FBGN0010389, FBGN0086901, FBGN0017397, FBGN0005558, FBGN0003041, FBGN0085408	116	175	7937	2.7369	1	0.453515	47.9996
GOTERM_BP_FAT	GO:0048870~cell motility	7	3.38164	0.0539479	FBGN0016977, FBGN0010389, FBGN0086901, FBGN0017397, FBGN0005558, FBGN0003041, FBGN0085408	116	187	7937	2.56127	1	0.498628	57.6513
GOTERM_BP_FAT	GO:0051674~localization of cell	7	3.38164	0.0648021	FBGN0016977, FBGN0010389, FBGN0086901, FBGN0017397, FBGN0005558, FBGN0003041, FBGN0085408	116	196	7937	2.44366	1	0.517361	64.5845
GOTERM_BP_FAT	GO:0001667~ameboidal cell migration	3	1.44928	0.077909	FBGN0010389, FBGN0086901, FBGN0003041	116	32	7937	6.4146	1	0.563715	71.5408
GOTERM_BP_FAT	GO:0007498~mesoderm development	4	1.93237	0.145065	FBGN0010389, FBGN0017397, FBGN0003041, FBGN0085446	116	91	7937	3.00758	1	0.7398	91.1812
GOTERM_BP_FAT	GO:0007169~transmembrane receptor protein tyrosine kinase signaling pathway	4	1.93237	0.209727	FBGN0016977, FBGN0010389, FBGN0086901, FBGN0003463	116	109	7937	2.51091	1	0.83292	97.3926
GOTERM_BP_FAT	GO:0007167~enzyme linked receptor protein signaling pathway	4	1.93237	0.351023	FBGN0016977, FBGN0010389, FBGN0086901, FBGN0003463	116	145	7937	1.88751	1	0.941286	99.8768
Annotation Cluster 17	Enrichment Score: 1.0809716018455455
Category	Term	Count	%	PValue	Genes	List Total	Pop Hits	Pop Total	Fold Enrichment	Bonferroni	Benjamini	FDR
GOTERM_MF_FAT	GO:0008270~zinc ion binding	23	11.1111	0.0408595	FBGN0004607, FBGN0029895, FBGN0028979, FBGN0052719, FBGN0037705, FBGN0035626, FBGN0038628, FBGN0000504, FBGN0259481, FBGN0036421, FBGN0028935, FBGN0034810, FBGN0000287, FBGN0024244, FBGN0015371, FBGN0027951, FBGN0023546, FBGN0014863, FBGN0035781, FBGN0040366, FBGN0033631, FBGN0002945, FBGN0031018	117	1026	7918	1.51709	0.999957	0.76219	41.6567
INTERPRO	IPR015880:Zinc finger, C2H2-like	10	4.83092	0.0446811	FBGN0004607, FBGN0034810, FBGN0000287, FBGN0024244, FBGN0029895, FBGN0015371, FBGN0028979, FBGN0027951, FBGN0052719, FBGN0040366	148	324	10196	2.12629	0.999999	0.570716	45.6418
UP_SEQ_FEATURE	zinc finger region:C2H2-type 1	4	1.93237	0.0717815	FBGN0004607, FBGN0024244, FBGN0015371, FBGN0028979	60	49	2975	4.04762	1	0.907784	62.1403
INTERPRO	IPR007087:Zinc finger, C2H2-type	9	4.34783	0.0913765	FBGN0004607, FBGN0034810, FBGN0000287, FBGN0024244, FBGN0029895, FBGN0015371, FBGN0028979, FBGN0027951, FBGN0040366	148	320	10196	1.93758	1	0.740933	72.1373
GOTERM_MF_FAT	GO:0046914~transition metal ion binding	26	12.5604	0.12475	FBGN0004607, FBGN0029895, FBGN0028979, FBGN0035626, FBGN0038628, FBGN0028935, FBGN0037153, FBGN0015371, FBGN0023546, FBGN0035781, FBGN0033631, FBGN0037705, FBGN0052719, FBGN0000504, FBGN0259481, FBGN0036421, FBGN0005778, FBGN0038981, FBGN0000287, FBGN0034810, FBGN0024244, FBGN0027951, FBGN0014863, FBGN0040366, FBGN0002945, FBGN0031018	117	1354	7918	1.29952	1	0.848771	82.1114
SMART	SM00355:ZnF_C2H2	10	4.83092	0.218708	FBGN0004607, FBGN0034810, FBGN0000287, FBGN0024244, FBGN0029895, FBGN0015371, FBGN0028979, FBGN0027951, FBGN0052719, FBGN0040366	100	324	4824	1.48889	1	0.935798	93.1379
Annotation Cluster 18	Enrichment Score: 1.0452035486106355
Category	Term	Count	%	PValue	Genes	List Total	Pop Hits	Pop Total	Fold Enrichment	Bonferroni	Benjamini	FDR
GOTERM_BP_FAT	GO:0006030~chitin metabolic process	6	2.89855	0.0246495	FBGN0030999, FBGN0023479, FBGN0036950, FBGN0022702, FBGN0025390, FBGN0052499	116	114	7937	3.60118	1	0.399779	32.07
INTERPRO	IPR002557:Chitin binding protein, peritrophin-A	5	2.41546	0.0437442	FBGN0030999, FBGN0023479, FBGN0036950, FBGN0025390, FBGN0052499	148	92	10196	3.74412	0.999998	0.586322	44.9265
GOTERM_BP_FAT	GO:0006022~aminoglycan metabolic process	6	2.89855	0.0549689	FBGN0030999, FBGN0023479, FBGN0036950, FBGN0022702, FBGN0025390, FBGN0052499	116	142	7937	2.89109	1	0.500324	58.3539
GOTERM_MF_FAT	GO:0008061~chitin binding	5	2.41546	0.0587743	FBGN0030999, FBGN0023479, FBGN0036950, FBGN0025390, FBGN0052499	117	100	7918	3.38376	1	0.703733	54.2671
GOTERM_BP_FAT	GO:0005976~polysaccharide metabolic process	6	2.89855	0.0709957	FBGN0030999, FBGN0023479, FBGN0036950, FBGN0022702, FBGN0025390, FBGN0052499	116	153	7937	2.68323	1	0.542037	68.0491
GOTERM_MF_FAT	GO:0001871~pattern binding	5	2.41546	0.108429	FBGN0030999, FBGN0023479, FBGN0036950, FBGN0025390, FBGN0052499	117	124	7918	2.72884	1	0.841813	77.2902
GOTERM_MF_FAT	GO:0030247~polysaccharide binding	5	2.41546	0.108429	FBGN0030999, FBGN0023479, FBGN0036950, FBGN0025390, FBGN0052499	117	124	7918	2.72884	1	0.841813	77.2902
SMART	SM00494:ChtBD2	5	2.41546	0.119432	FBGN0030999, FBGN0023479, FBGN0036950, FBGN0025390, FBGN0052499	100	92	4824	2.62174	0.999988	0.848418	74.859
GOTERM_MF_FAT	GO:0030246~carbohydrate binding	5	2.41546	0.306714	FBGN0030999, FBGN0023479, FBGN0036950, FBGN0025390, FBGN0052499	117	191	7918	1.7716	1	0.974736	99.1185
GOTERM_CC_FAT	GO:0005576~extracellular region	10	4.83092	0.331553	FBGN0030999, FBGN0000108, FBGN0023479, FBGN0032136, FBGN0004449, FBGN0036950, FBGN0053542, FBGN0002856, FBGN0025390, FBGN0052499	71	512	4786	1.31657	1	0.993916	98.9754
Annotation Cluster 19	Enrichment Score: 0.8168192520013259
Category	Term	Count	%	PValue	Genes	List Total	Pop Hits	Pop Total	Fold Enrichment	Bonferroni	Benjamini	FDR
UP_SEQ_FEATURE	domain:Ig-like C2-type 1	3	1.44928	0.0532771	FBGN0010473, FBGN0004839, FBGN0010389	60	19	2975	7.82895	0.999999	0.903282	51.0266
UP_SEQ_FEATURE	domain:Ig-like C2-type 2	3	1.44928	0.0532771	FBGN0010473, FBGN0004839, FBGN0010389	60	19	2975	7.82895	0.999999	0.903282	51.0266
SP_PIR_KEYWORDS	disulfide bond	6	2.89855	0.322532	FBGN0010473, FBGN0004839, FBGN0010389, FBGN0015609, FBGN0004509, FBGN0037153	185	265	12980	1.58858	1	0.82662	98.9591
UP_SEQ_FEATURE	disulfide bond	6	2.89855	0.590294	FBGN0010473, FBGN0004839, FBGN0010389, FBGN0015609, FBGN0004509, FBGN0037153	60	258	2975	1.1531	1	0.999847	99.9991
Annotation Cluster 20	Enrichment Score: 0.7949891076784603
Category	Term	Count	%	PValue	Genes	List Total	Pop Hits	Pop Total	Fold Enrichment	Bonferroni	Benjamini	FDR
GOTERM_BP_FAT	GO:0008038~neuron recognition	3	1.44928	0.158194	FBGN0005775, FBGN0004435, FBGN0015609	116	49	7937	4.18913	1	0.762161	93.0614
GOTERM_BP_FAT	GO:0007409~axonogenesis	6	2.89855	0.159529	FBGN0005775, FBGN0053960, FBGN0004839, FBGN0016977, FBGN0004435, FBGN0015609	116	198	7937	2.07341	1	0.761994	93.2299
GOTERM_BP_FAT	GO:0008037~cell recognition	3	1.44928	0.163307	FBGN0005775, FBGN0004435, FBGN0015609	116	50	7937	4.10534	1	0.767449	93.6863
Annotation Cluster 21	Enrichment Score: 0.7864769321758971
Category	Term	Count	%	PValue	Genes	List Total	Pop Hits	Pop Total	Fold Enrichment	Bonferroni	Benjamini	FDR
SP_PIR_KEYWORDS	Symport	3	1.44928	0.0556517	FBGN0011603, FBGN0028886, FBGN0024315	185	27	12980	7.7958	0.999561	0.36537	48.8957
GOTERM_MF_FAT	GO:0015294~solute:cation symporter activity	4	1.93237	0.112279	FBGN0035968, FBGN0011603, FBGN0028886, FBGN0024315	117	80	7918	3.38376	1	0.833692	78.5247
GOTERM_MF_FAT	GO:0015293~symporter activity	4	1.93237	0.125024	FBGN0035968, FBGN0011603, FBGN0028886, FBGN0024315	117	84	7918	3.22263	1	0.832739	82.1835
GOTERM_MF_FAT	GO:0015370~solute:sodium symporter activity	3	1.44928	0.230147	FBGN0011603, FBGN0028886, FBGN0024315	117	62	7918	3.27461	1	0.935472	96.5893
SP_PIR_KEYWORDS	transport	7	3.38164	0.649889	FBGN0053653, FBGN0011603, FBGN0003360, FBGN0037310, FBGN0028886, FBGN0003386, FBGN0024315	185	465	12980	1.0562	1	0.978275	99.9995
Annotation Cluster 22	Enrichment Score: 0.7798457197391993
Category	Term	Count	%	PValue	Genes	List Total	Pop Hits	Pop Total	Fold Enrichment	Bonferroni	Benjamini	FDR
GOTERM_BP_FAT	GO:0022604~regulation of cell morphogenesis	5	2.41546	0.0939355	FBGN0259211, FBGN0010389, FBGN0004449, FBGN0015609, FBGN0003041	116	119	7937	2.87489	1	0.609961	78.3107
GOTERM_BP_FAT	GO:0008360~regulation of cell shape	4	1.93237	0.169389	FBGN0259211, FBGN0010389, FBGN0004449, FBGN0003041	116	98	7937	2.79275	1	0.777763	94.3612
GOTERM_BP_FAT	GO:0048729~tissue morphogenesis	6	2.89855	0.287572	FBGN0259211, FBGN0010389, FBGN0086901, FBGN0028979, FBGN0015609, FBGN0003041	116	247	7937	1.66208	1	0.90993	99.4771
Annotation Cluster 23	Enrichment Score: 0.7767806184840337
Category	Term	Count	%	PValue	Genes	List Total	Pop Hits	Pop Total	Fold Enrichment	Bonferroni	Benjamini	FDR
UP_SEQ_FEATURE	zinc finger region:C2H2-type 1	4	1.93237	0.0717815	FBGN0004607, FBGN0024244, FBGN0015371, FBGN0028979	60	49	2975	4.04762	1	0.907784	62.1403
UP_SEQ_FEATURE	zinc finger region:C2H2-type 4	3	1.44928	0.180274	FBGN0004607, FBGN0015371, FBGN0028979	60	39	2975	3.8141	1	0.985603	92.5133
UP_SEQ_FEATURE	zinc finger region:C2H2-type 3	3	1.44928	0.231354	FBGN0004607, FBGN0015371, FBGN0028979	60	46	2975	3.2337	1	0.994381	96.7645
UP_SEQ_FEATURE	zinc finger region:C2H2-type 2	3	1.44928	0.261008	FBGN0004607, FBGN0015371, FBGN0028979	60	50	2975	2.975	1	0.994271	98.063
Annotation Cluster 24	Enrichment Score: 0.7544194368166277
Category	Term	Count	%	PValue	Genes	List Total	Pop Hits	Pop Total	Fold Enrichment	Bonferroni	Benjamini	FDR
SP_PIR_KEYWORDS	zinc-finger	10	4.83092	0.0350315	FBGN0004607, FBGN0024244, FBGN0015371, FBGN0028979, FBGN0038628, FBGN0035626, FBGN0037705, FBGN0023546, FBGN0036421, FBGN0031018	185	314	12980	2.23446	0.991885	0.274532	34.1681
INTERPRO	IPR001841:Zinc finger, RING-type	4	1.93237	0.300666	FBGN0038628, FBGN0037705, FBGN0036421, FBGN0031018	148	133	10196	2.07194	1	0.974016	99.1513
SMART	SM00184:RING	4	1.93237	0.517844	FBGN0038628, FBGN0037705, FBGN0036421, FBGN0031018	100	133	4824	1.45083	1	0.99553	99.9636
Annotation Cluster 25	Enrichment Score: 0.6875027705444924
Category	Term	Count	%	PValue	Genes	List Total	Pop Hits	Pop Total	Fold Enrichment	Bonferroni	Benjamini	FDR
GOTERM_BP_FAT	GO:0007423~sensory organ development	12	5.7971	0.0349119	FBGN0011674, FBGN0051774, FBGN0002732, FBGN0004198, FBGN0016977, FBGN0001235, FBGN0015371, FBGN0000504, FBGN0019650, FBGN0005558, FBGN0015609, FBGN0003997	116	410	7937	2.00261	1	0.450385	42.3382
GOTERM_BP_FAT	GO:0048749~compound eye development	7	3.38164	0.288118	FBGN0051774, FBGN0001235, FBGN0015371, FBGN0019650, FBGN0005558, FBGN0015609, FBGN0003997	116	308	7937	1.55505	1	0.908629	99.4832
GOTERM_BP_FAT	GO:0001745~compound eye morphogenesis	6	2.89855	0.296054	FBGN0051774, FBGN0001235, FBGN0015371, FBGN0005558, FBGN0015609, FBGN0003997	116	250	7937	1.64214	1	0.910404	99.5656
GOTERM_BP_FAT	GO:0001654~eye development	7	3.38164	0.349759	FBGN0051774, FBGN0001235, FBGN0015371, FBGN0019650, FBGN0005558, FBGN0015609, FBGN0003997	116	332	7937	1.44264	1	0.943078	99.873
GOTERM_BP_FAT	GO:0048592~eye morphogenesis	6	2.89855	0.350591	FBGN0051774, FBGN0001235, FBGN0015371, FBGN0005558, FBGN0015609, FBGN0003997	116	269	7937	1.52615	1	0.9423	99.8755
Annotation Cluster 26	Enrichment Score: 0.6338494010233354
Category	Term	Count	%	PValue	Genes	List Total	Pop Hits	Pop Total	Fold Enrichment	Bonferroni	Benjamini	FDR
SP_PIR_KEYWORDS	tpr repeat	3	1.44928	0.109938	FBGN0051690, FBGN0032470, FBGN0034186	185	40	12980	5.26216	1	0.466826	74.472
INTERPRO	IPR001440:Tetratricopeptide TPR-1	3	1.44928	0.146977	FBGN0051690, FBGN0032470, FBGN0034186	148	47	10196	4.39735	1	0.859227	87.9962
INTERPRO	IPR019734:Tetratricopeptide repeat	3	1.44928	0.219534	FBGN0051690, FBGN0032470, FBGN0034186	148	61	10196	3.38813	1	0.946854	96.3317
INTERPRO	IPR013026:Tetratricopeptide region	3	1.44928	0.289073	FBGN0051690, FBGN0032470, FBGN0034186	148	74	10196	2.79291	1	0.972862	98.9432
SMART	SM00028:TPR	3	1.44928	0.357492	FBGN0051690, FBGN0032470, FBGN0034186	100	61	4824	2.37246	1	0.980496	99.1788
INTERPRO	IPR011990:Tetratricopeptide-like helical	3	1.44928	0.429271	FBGN0051690, FBGN0032470, FBGN0034186	148	101	10196	2.04629	1	0.995276	99.9435
Annotation Cluster 27	Enrichment Score: 0.6080049948283862
Category	Term	Count	%	PValue	Genes	List Total	Pop Hits	Pop Total	Fold Enrichment	Bonferroni	Benjamini	FDR
GOTERM_BP_FAT	GO:0045944~positive regulation of transcription from RNA polymerase II promoter	4	1.93237	0.03549	FBGN0024244, FBGN0015371, FBGN0000504, FBGN0003986	116	50	7937	5.47379	1	0.449497	42.871
GOTERM_BP_FAT	GO:0045893~positive regulation of transcription, DNA-dependent	5	2.41546	0.038513	FBGN0024244, FBGN0015371, FBGN0031820, FBGN0000504, FBGN0003986	116	88	7937	3.88764	1	0.446708	45.5831
GOTERM_BP_FAT	GO:0051254~positive regulation of RNA metabolic process	5	2.41546	0.0412952	FBGN0024244, FBGN0015371, FBGN0031820, FBGN0000504, FBGN0003986	116	90	7937	3.80125	1	0.458817	47.9723
GOTERM_BP_FAT	GO:0045941~positive regulation of transcription	5	2.41546	0.0874609	FBGN0024244, FBGN0015371, FBGN0031820, FBGN0000504, FBGN0003986	116	116	7937	2.94924	1	0.59492	75.781
GOTERM_BP_FAT	GO:0010628~positive regulation of gene expression	5	2.41546	0.0895941	FBGN0024244, FBGN0015371, FBGN0031820, FBGN0000504, FBGN0003986	116	117	7937	2.92403	1	0.595843	76.6435
GOTERM_BP_FAT	GO:0045935~positive regulation of nucleobase, nucleoside, nucleotide and nucleic acid metabolic process	5	2.41546	0.0983755	FBGN0024244, FBGN0015371, FBGN0031820, FBGN0000504, FBGN0003986	116	121	7937	2.82737	1	0.611839	79.9002
GOTERM_BP_FAT	GO:0051173~positive regulation of nitrogen compound metabolic process	5	2.41546	0.0983755	FBGN0024244, FBGN0015371, FBGN0031820, FBGN0000504, FBGN0003986	116	121	7937	2.82737	1	0.611839	79.9002
GOTERM_BP_FAT	GO:0010557~positive regulation of macromolecule biosynthetic process	5	2.41546	0.117087	FBGN0024244, FBGN0015371, FBGN0031820, FBGN0000504, FBGN0003986	116	129	7937	2.65203	1	0.671847	85.4763
GOTERM_BP_FAT	GO:0006357~regulation of transcription from RNA polymerase II promoter	6	2.89855	0.145785	FBGN0259211, FBGN0001235, FBGN0024244, FBGN0015371, FBGN0000504, FBGN0003986	116	192	7937	2.1382	1	0.738193	91.2957
GOTERM_BP_FAT	GO:0010604~positive regulation of macromolecule metabolic process	5	2.41546	0.15049	FBGN0024244, FBGN0015371, FBGN0031820, FBGN0000504, FBGN0003986	116	142	7937	2.40924	1	0.746786	92.0096
GOTERM_BP_FAT	GO:0009891~positive regulation of biosynthetic process	5	2.41546	0.181274	FBGN0024244, FBGN0015371, FBGN0031820, FBGN0000504, FBGN0003986	116	153	7937	2.23603	1	0.79324	95.4897
GOTERM_BP_FAT	GO:0031328~positive regulation of cellular biosynthetic process	5	2.41546	0.181274	FBGN0024244, FBGN0015371, FBGN0031820, FBGN0000504, FBGN0003986	116	153	7937	2.23603	1	0.79324	95.4897
GOTERM_BP_FAT	GO:0000122~negative regulation of transcription from RNA polymerase II promoter	3	1.44928	0.221103	FBGN0024244, FBGN0015371, FBGN0000504	116	61	7937	3.36504	1	0.842822	97.9172
UP_SEQ_FEATURE	mutagenesis site	6	2.89855	0.368123	FBGN0039907, FBGN0016977, FBGN0024244, FBGN0017397, FBGN0000504, FBGN0003986	60	201	2975	1.4801	1	0.99794	99.7486
GOTERM_BP_FAT	GO:0010558~negative regulation of macromolecule biosynthetic process	4	1.93237	0.697348	FBGN0011666, FBGN0024244, FBGN0015371, FBGN0000504	116	246	7937	1.11256	1	0.998834	100
GOTERM_BP_FAT	GO:0009890~negative regulation of biosynthetic process	4	1.93237	0.7052	FBGN0011666, FBGN0024244, FBGN0015371, FBGN0000504	116	249	7937	1.09916	1	0.998949	100
GOTERM_BP_FAT	GO:0031327~negative regulation of cellular biosynthetic process	4	1.93237	0.7052	FBGN0011666, FBGN0024244, FBGN0015371, FBGN0000504	116	249	7937	1.09916	1	0.998949	100
GOTERM_BP_FAT	GO:0045892~negative regulation of transcription, DNA-dependent	3	1.44928	0.758948	FBGN0024244, FBGN0015371, FBGN0000504	116	187	7937	1.09769	1	0.999604	100
GOTERM_BP_FAT	GO:0051253~negative regulation of RNA metabolic process	3	1.44928	0.774285	FBGN0024244, FBGN0015371, FBGN0000504	116	193	7937	1.06356	1	0.999694	100
GOTERM_BP_FAT	GO:0016481~negative regulation of transcription	3	1.44928	0.806825	FBGN0024244, FBGN0015371, FBGN0000504	116	207	7937	0.991629	1	0.999845	100
GOTERM_BP_FAT	GO:0045934~negative regulation of nucleobase, nucleoside, nucleotide and nucleic acid metabolic process	3	1.44928	0.838892	FBGN0024244, FBGN0015371, FBGN0000504	116	223	7937	0.920481	1	0.999921	100
GOTERM_BP_FAT	GO:0051172~negative regulation of nitrogen compound metabolic process	3	1.44928	0.838892	FBGN0024244, FBGN0015371, FBGN0000504	116	223	7937	0.920481	1	0.999921	100
GOTERM_BP_FAT	GO:0010605~negative regulation of macromolecule metabolic process	4	1.93237	0.844205	FBGN0011666, FBGN0024244, FBGN0015371, FBGN0000504	116	317	7937	0.863374	1	0.999921	100
GOTERM_BP_FAT	GO:0010629~negative regulation of gene expression	3	1.44928	0.890391	FBGN0024244, FBGN0015371, FBGN0000504	116	256	7937	0.801825	1	0.999979	100
Annotation Cluster 28	Enrichment Score: 0.5830838846901446
Category	Term	Count	%	PValue	Genes	List Total	Pop Hits	Pop Total	Fold Enrichment	Bonferroni	Benjamini	FDR
GOTERM_BP_FAT	GO:0045137~development of primary sexual characteristics	3	1.44928	0.0953841	FBGN0004198, FBGN0010389, FBGN0000504	116	36	7937	5.70187	1	0.607799	78.8418
GOTERM_BP_FAT	GO:0007548~sex differentiation	3	1.44928	0.215762	FBGN0004198, FBGN0010389, FBGN0000504	116	60	7937	3.42112	1	0.837231	97.6846
GOTERM_BP_FAT	GO:0003006~reproductive developmental process	6	2.89855	0.865562	FBGN0004198, FBGN0011666, FBGN0010389, FBGN0000504, FBGN0003463, FBGN0038225	116	506	7937	0.811333	1	0.999953	100
Annotation Cluster 29	Enrichment Score: 0.5805752661936938
Category	Term	Count	%	PValue	Genes	List Total	Pop Hits	Pop Total	Fold Enrichment	Bonferroni	Benjamini	FDR
GOTERM_BP_FAT	GO:0007166~cell surface receptor linked signal transduction	14	6.76329	0.120876	FBGN0002732, FBGN0016977, FBGN0010389, FBGN0041225, FBGN0029521, FBGN0003463, FBGN0087012, FBGN0038798, FBGN0039907, FBGN0086901, FBGN0004435, FBGN0034880, FBGN0040388, FBGN0002945	116	628	7937	1.52534	1	0.68046	86.4125
SP_PIR_KEYWORDS	receptor	8	3.86473	0.222785	FBGN0038798, FBGN0022800, FBGN0004839, FBGN0010389, FBGN0041225, FBGN0029521, FBGN0034880, FBGN0087012	185	347	12980	1.61757	1	0.703344	94.7912
GOTERM_BP_FAT	GO:0007186~G-protein coupled receptor protein signaling pathway	5	2.41546	0.673052	FBGN0038798, FBGN0041225, FBGN0029521, FBGN0004435, FBGN0087012	116	314	7937	1.08953	1	0.998412	100
Annotation Cluster 30	Enrichment Score: 0.49673673040072014
Category	Term	Count	%	PValue	Genes	List Total	Pop Hits	Pop Total	Fold Enrichment	Bonferroni	Benjamini	FDR
GOTERM_MF_FAT	GO:0005083~small GTPase regulator activity	4	1.93237	0.21048	FBGN0086901, FBGN0085403, FBGN0035802, FBGN0003041	117	108	7918	2.50649	1	0.924896	95.2756
GOTERM_MF_FAT	GO:0030695~GTPase regulator activity	4	1.93237	0.345365	FBGN0086901, FBGN0085403, FBGN0035802, FBGN0003041	117	142	7918	1.90634	1	0.980301	99.5798
GOTERM_MF_FAT	GO:0060589~nucleoside-triphosphatase regulator activity	4	1.93237	0.357432	FBGN0086901, FBGN0085403, FBGN0035802, FBGN0003041	117	145	7918	1.8669	1	0.980703	99.6696
GOTERM_BP_FAT	GO:0051056~regulation of small GTPase mediated signal transduction	3	1.44928	0.396617	FBGN0085403, FBGN0035802, FBGN0003041	116	94	7937	2.18369	1	0.96078	99.9601
Annotation Cluster 31	Enrichment Score: 0.472441806134025
Category	Term	Count	%	PValue	Genes	List Total	Pop Hits	Pop Total	Fold Enrichment	Bonferroni	Benjamini	FDR
GOTERM_BP_FAT	GO:0006413~translational initiation	3	1.44928	0.189276	FBGN0033712, FBGN0035709, FBGN0039588	116	55	7937	3.73213	1	0.799974	96.1263
GOTERM_MF_FAT	GO:0003743~translation initiation factor activity	3	1.44928	0.208541	FBGN0033712, FBGN0035709, FBGN0039588	117	58	7918	3.50044	1	0.931712	95.1236
GOTERM_MF_FAT	GO:0008135~translation factor activity, nucleic acid binding	3	1.44928	0.344089	FBGN0033712, FBGN0035709, FBGN0039588	117	83	7918	2.44609	1	0.982845	99.5691
GOTERM_BP_FAT	GO:0006412~translation	5	2.41546	0.949017	FBGN0050298, FBGN0033712, FBGN0035709, FBGN0039588, FBGN0011954	116	520	7937	0.657908	1	0.999999	100
Annotation Cluster 32	Enrichment Score: 0.43938106957083073
Category	Term	Count	%	PValue	Genes	List Total	Pop Hits	Pop Total	Fold Enrichment	Bonferroni	Benjamini	FDR
GOTERM_BP_FAT	GO:0007626~locomotory behavior	5	2.41546	0.267291	FBGN0010473, FBGN0005775, FBGN0000721, FBGN0005558, FBGN0003360	116	181	7937	1.89012	1	0.896068	99.1922
GOTERM_BP_FAT	GO:0008344~adult locomotory behavior	3	1.44928	0.344496	FBGN0010473, FBGN0005558, FBGN0003360	116	84	7937	2.44366	1	0.941245	99.8561
GOTERM_BP_FAT	GO:0030534~adult behavior	3	1.44928	0.522022	FBGN0010473, FBGN0005558, FBGN0003360	116	120	7937	1.71056	1	0.988501	99.9989
Annotation Cluster 33	Enrichment Score: 0.42715256174090444
Category	Term	Count	%	PValue	Genes	List Total	Pop Hits	Pop Total	Fold Enrichment	Bonferroni	Benjamini	FDR
GOTERM_BP_FAT	GO:0050890~cognition	10	4.83092	0.0669222	FBGN0038798, FBGN0004198, FBGN0023479, FBGN0041225, FBGN0037705, FBGN0043532, FBGN0000721, FBGN0259481, FBGN0029521, FBGN0004435	116	350	7937	1.95493	1	0.524672	65.8082
GOTERM_BP_FAT	GO:0050877~neurological system process	13	6.28019	0.0963342	FBGN0053653, FBGN0023479, FBGN0041225, FBGN0037705, FBGN0043532, FBGN0259481, FBGN0029521, FBGN0026313, FBGN0038798, FBGN0004198, FBGN0000721, FBGN0004435, FBGN0011603	116	546	7937	1.62911	1	0.607659	79.1835
GOTERM_BP_FAT	GO:0007600~sensory perception	6	2.89855	0.370887	FBGN0038798, FBGN0004198, FBGN0041225, FBGN0043532, FBGN0029521, FBGN0004435	116	276	7937	1.48744	1	0.950998	99.9239
GOTERM_BP_FAT	GO:0007606~sensory perception of chemical stimulus	4	1.93237	0.536905	FBGN0038798, FBGN0041225, FBGN0043532, FBGN0029521	116	194	7937	1.41077	1	0.99019	99.9993
GOTERM_MF_FAT	GO:0005549~odorant binding	3	1.44928	0.545754	FBGN0038798, FBGN0043532, FBGN0029521	117	124	7918	1.6373	1	0.993293	99.9963
SP_PIR_KEYWORDS	sensory transduction	3	1.44928	0.573315	FBGN0038798, FBGN0029521, FBGN0004435	185	135	12980	1.55916	1	0.966013	99.9954
SP_PIR_KEYWORDS	transducer	4	1.93237	0.648252	FBGN0038798, FBGN0041225, FBGN0029521, FBGN0004435	185	234	12980	1.19935	1	0.980122	99.9995
GOTERM_BP_FAT	GO:0007186~G-protein coupled receptor protein signaling pathway	5	2.41546	0.673052	FBGN0038798, FBGN0041225, FBGN0029521, FBGN0004435, FBGN0087012	116	314	7937	1.08953	1	0.998412	100
SP_PIR_KEYWORDS	g-protein coupled receptor	3	1.44928	0.816498	FBGN0038798, FBGN0041225, FBGN0029521	185	217	12980	0.969984	1	0.997175	100
Annotation Cluster 34	Enrichment Score: 0.3773492905120963
Category	Term	Count	%	PValue	Genes	List Total	Pop Hits	Pop Total	Fold Enrichment	Bonferroni	Benjamini	FDR
GOTERM_MF_FAT	GO:0004714~transmembrane receptor protein tyrosine kinase activity	3	1.44928	0.0440676	FBGN0022800, FBGN0004839, FBGN0010389	117	23	7918	8.8272	0.999981	0.742742	44.1276
GOTERM_MF_FAT	GO:0004713~protein tyrosine kinase activity	4	1.93237	0.064606	FBGN0022800, FBGN0004839, FBGN0010389, FBGN0028484	117	63	7918	4.29684	1	0.710076	57.7948
SP_PIR_KEYWORDS	ATP	4	1.93237	0.0719871	FBGN0004839, FBGN0010389, FBGN0000442, FBGN0000721	185	68	12980	4.12719	0.999958	0.411884	58.3502
INTERPRO	IPR008266:Tyrosine protein kinase, active site	3	1.44928	0.0902285	FBGN0022800, FBGN0010389, FBGN0028484	148	35	10196	5.90502	1	0.753283	71.6642
SP_PIR_KEYWORDS	tyrosine-protein kinase	3	1.44928	0.0964386	FBGN0022800, FBGN0010389, FBGN0028484	185	37	12980	5.68882	0.999999	0.44857	69.5449
INTERPRO	IPR001245:Tyrosine protein kinase	3	1.44928	0.132159	FBGN0022800, FBGN0010389, FBGN0028484	148	44	10196	4.69717	1	0.838656	84.8971
SMART	SM00219:TyrKc	3	1.44928	0.228023	FBGN0022800, FBGN0010389, FBGN0028484	100	44	4824	3.28909	1	0.922638	93.9757
UP_SEQ_FEATURE	domain:Protein kinase	4	1.93237	0.231537	FBGN0022800, FBGN0010389, FBGN0000442, FBGN0000721	60	84	2975	2.36111	1	0.991899	96.7745
INTERPRO	IPR017441:Protein kinase, ATP binding site	5	2.41546	0.267838	FBGN0022800, FBGN0010389, FBGN0000442, FBGN0000721, FBGN0028484	148	182	10196	1.89263	1	0.971252	98.4352
GOTERM_BP_FAT	GO:0006468~protein amino acid phosphorylation	6	2.89855	0.321743	FBGN0022800, FBGN0004839, FBGN0010389, FBGN0000442, FBGN0000721, FBGN0028484	116	259	7937	1.58508	1	0.929118	99.7558
UP_SEQ_FEATURE	binding site:ATP	4	1.93237	0.335068	FBGN0022800, FBGN0010389, FBGN0000442, FBGN0000721	60	103	2975	1.92557	1	0.996984	99.5112
SP_PIR_KEYWORDS	kinase	5	2.41546	0.353993	FBGN0022800, FBGN0010389, FBGN0000442, FBGN0000721, FBGN0028484	185	212	12980	1.65477	1	0.850854	99.404
INTERPRO	IPR000719:Protein kinase, core	5	2.41546	0.378743	FBGN0022800, FBGN0010389, FBGN0000442, FBGN0000721, FBGN0028484	148	216	10196	1.59472	1	0.990874	99.825
GOTERM_MF_FAT	GO:0004672~protein kinase activity	6	2.89855	0.400322	FBGN0022800, FBGN0004839, FBGN0010389, FBGN0000442, FBGN0000721, FBGN0028484	117	283	7918	1.43481	1	0.983558	99.8646
UP_SEQ_FEATURE	active site:Proton acceptor	4	1.93237	0.400937	FBGN0022800, FBGN0010389, FBGN0000442, FBGN0000721	60	115	2975	1.72464	1	0.998582	99.8746
GOTERM_MF_FAT	GO:0032561~guanyl ribonucleotide binding	4	1.93237	0.497499	FBGN0000442, FBGN0000721, FBGN0004435, FBGN0039588	117	181	7918	1.49558	1	0.993433	99.9862
GOTERM_MF_FAT	GO:0019001~guanyl nucleotide binding	4	1.93237	0.501194	FBGN0000442, FBGN0000721, FBGN0004435, FBGN0039588	117	182	7918	1.48737	1	0.992774	99.9875
GOTERM_BP_FAT	GO:0006796~phosphate metabolic process	8	3.86473	0.695144	FBGN0022800, FBGN0004839, FBGN0010389, FBGN0000442, FBGN0000721, FBGN0037166, FBGN0028484, FBGN0005778	116	551	7937	0.993429	1	0.998838	100
GOTERM_BP_FAT	GO:0006793~phosphorus metabolic process	8	3.86473	0.695144	FBGN0022800, FBGN0004839, FBGN0010389, FBGN0000442, FBGN0000721, FBGN0037166, FBGN0028484, FBGN0005778	116	551	7937	0.993429	1	0.998838	100
GOTERM_BP_FAT	GO:0016310~phosphorylation	6	2.89855	0.745019	FBGN0022800, FBGN0004839, FBGN0010389, FBGN0000442, FBGN0000721, FBGN0028484	116	425	7937	0.965963	1	0.999486	100
UP_SEQ_FEATURE	nucleotide phosphate-binding region:ATP	4	1.93237	0.757668	FBGN0022800, FBGN0010389, FBGN0000442, FBGN0000721	60	196	2975	1.0119	1	0.999996	100
SP_PIR_KEYWORDS	nucleotide-binding	8	3.86473	0.908237	FBGN0022800, FBGN0010389, FBGN0029656, FBGN0000442, FBGN0000721, FBGN0004435, FBGN0028484, FBGN0039588	185	743	12980	0.755447	1	0.999537	100
SP_PIR_KEYWORDS	atp-binding	6	2.89855	0.922209	FBGN0022800, FBGN0010389, FBGN0029656, FBGN0000442, FBGN0000721, FBGN0028484	185	585	12980	0.719612	1	0.99967	100
GOTERM_MF_FAT	GO:0032555~purine ribonucleotide binding	9	4.34783	0.968175	FBGN0022800, FBGN0004839, FBGN0010389, FBGN0029656, FBGN0000442, FBGN0000721, FBGN0004435, FBGN0028484, FBGN0039588	117	923	7918	0.659888	1	1	100
GOTERM_MF_FAT	GO:0032553~ribonucleotide binding	9	4.34783	0.968175	FBGN0022800, FBGN0004839, FBGN0010389, FBGN0029656, FBGN0000442, FBGN0000721, FBGN0004435, FBGN0028484, FBGN0039588	117	923	7918	0.659888	1	1	100
GOTERM_MF_FAT	GO:0005524~ATP binding	7	3.38164	0.968803	FBGN0022800, FBGN0004839, FBGN0010389, FBGN0029656, FBGN0000442, FBGN0000721, FBGN0028484	117	748	7918	0.633324	1	1	100
GOTERM_MF_FAT	GO:0032559~adenyl ribonucleotide binding	7	3.38164	0.969401	FBGN0022800, FBGN0004839, FBGN0010389, FBGN0029656, FBGN0000442, FBGN0000721, FBGN0028484	117	750	7918	0.631635	1	1	100
GOTERM_MF_FAT	GO:0000166~nucleotide binding	12	5.7971	0.974942	FBGN0029153, FBGN0022800, FBGN0011666, FBGN0004839, FBGN0016977, FBGN0010389, FBGN0029656, FBGN0000442, FBGN0000721, FBGN0004435, FBGN0028484, FBGN0039588	117	1206	7918	0.673385	1	1	100
GOTERM_MF_FAT	GO:0017076~purine nucleotide binding	9	4.34783	0.982632	FBGN0022800, FBGN0004839, FBGN0010389, FBGN0029656, FBGN0000442, FBGN0000721, FBGN0004435, FBGN0028484, FBGN0039588	117	989	7918	0.615851	1	1	100
GOTERM_MF_FAT	GO:0030554~adenyl nucleotide binding	7	3.38164	0.983498	FBGN0022800, FBGN0004839, FBGN0010389, FBGN0029656, FBGN0000442, FBGN0000721, FBGN0028484	117	812	7918	0.583407	1	1	100
GOTERM_MF_FAT	GO:0001883~purine nucleoside binding	7	3.38164	0.984321	FBGN0022800, FBGN0004839, FBGN0010389, FBGN0029656, FBGN0000442, FBGN0000721, FBGN0028484	117	817	7918	0.579837	1	1	100
GOTERM_MF_FAT	GO:0001882~nucleoside binding	7	3.38164	0.98541	FBGN0022800, FBGN0004839, FBGN0010389, FBGN0029656, FBGN0000442, FBGN0000721, FBGN0028484	117	824	7918	0.574911	1	1	100
SP_PIR_KEYWORDS	transferase	6	2.89855	0.995474	FBGN0022800, FBGN0010389, FBGN0034354, FBGN0000442, FBGN0000721, FBGN0028484	185	873	12980	0.482214	1	1	100
Annotation Cluster 35	Enrichment Score: 0.30737886989369184
Category	Term	Count	%	PValue	Genes	List Total	Pop Hits	Pop Total	Fold Enrichment	Bonferroni	Benjamini	FDR
GOTERM_MF_FAT	GO:0008236~serine-type peptidase activity	8	3.86473	0.16522	FBGN0019929, FBGN0023479, FBGN0052523, FBGN0259175, FBGN0030251, FBGN0085466, FBGN0050283, FBGN0004509	117	308	7918	1.7578	1	0.898795	90.2944
GOTERM_MF_FAT	GO:0017171~serine hydrolase activity	8	3.86473	0.169034	FBGN0019929, FBGN0023479, FBGN0052523, FBGN0259175, FBGN0030251, FBGN0085466, FBGN0050283, FBGN0004509	117	310	7918	1.74646	1	0.892606	90.8517
GOTERM_MF_FAT	GO:0004252~serine-type endopeptidase activity	6	2.89855	0.391527	FBGN0019929, FBGN0023479, FBGN0052523, FBGN0085466, FBGN0050283, FBGN0004509	117	280	7918	1.45018	1	0.986103	99.8366
GOTERM_MF_FAT	GO:0008233~peptidase activity	11	5.31401	0.480436	FBGN0019929, FBGN0023479, FBGN0052523, FBGN0035781, FBGN0259175, FBGN0083141, FBGN0030251, FBGN0085466, FBGN0050283, FBGN0028935, FBGN0004509	117	648	7918	1.14881	1	0.992782	99.9788
INTERPRO	IPR001254:Peptidase S1 and S6, chymotrypsin/Hap	5	2.41546	0.481947	FBGN0019929, FBGN0023479, FBGN0052523, FBGN0085466, FBGN0050283	148	248	10196	1.38895	1	0.997258	99.9845
INTERPRO	IPR018114:Peptidase S1/S6, chymotrypsin/Hap, active site	4	1.93237	0.522467	FBGN0019929, FBGN0023479, FBGN0052523, FBGN0050283	148	191	10196	1.44276	1	0.998395	99.9948
GOTERM_MF_FAT	GO:0070011~peptidase activity, acting on L-amino acid peptides	10	4.83092	0.545914	FBGN0019929, FBGN0023479, FBGN0052523, FBGN0035781, FBGN0259175, FBGN0030251, FBGN0085466, FBGN0050283, FBGN0028935, FBGN0004509	117	612	7918	1.1058	1	0.992392	99.9963
INTERPRO	IPR001314:Peptidase S1A, chymotrypsin	4	1.93237	0.586993	FBGN0019929, FBGN0052523, FBGN0085466, FBGN0050283	148	210	10196	1.31223	1	0.999435	99.9992
SMART	SM00020:Tryp_SPc	5	2.41546	0.757665	FBGN0019929, FBGN0023479, FBGN0052523, FBGN0085466, FBGN0050283	100	248	4824	0.972581	1	0.999939	100
GOTERM_MF_FAT	GO:0004175~endopeptidase activity	6	2.89855	0.807616	FBGN0019929, FBGN0023479, FBGN0052523, FBGN0085466, FBGN0050283, FBGN0004509	117	457	7918	0.888515	1	0.999786	100
GOTERM_BP_FAT	GO:0006508~proteolysis	9	4.34783	0.843113	FBGN0019929, FBGN0023479, FBGN0052523, FBGN0035781, FBGN0259175, FBGN0085466, FBGN0050283, FBGN0028935, FBGN0004509	116	731	7937	0.84241	1	0.999923	100
SP_PIR_KEYWORDS	hydrolase	16	7.72947	0.936774	FBGN0052523, FBGN0037166, FBGN0004509, FBGN0005778, FBGN0028935, FBGN0030551, FBGN0037513, FBGN0033075, FBGN0019929, FBGN0029656, FBGN0035781, FBGN0259175, FBGN0022702, FBGN0085370, FBGN0050283, FBGN0052499	185	1470	12980	0.76367	1	0.999791	100
Annotation Cluster 36	Enrichment Score: 0.27179473486971917
Category	Term	Count	%	PValue	Genes	List Total	Pop Hits	Pop Total	Fold Enrichment	Bonferroni	Benjamini	FDR
GOTERM_BP_FAT	GO:0048732~gland development	4	1.93237	0.421903	FBGN0001235, FBGN0010389, FBGN0003463, FBGN0003997	116	163	7937	1.67908	1	0.968613	99.9795
GOTERM_BP_FAT	GO:0035272~exocrine system development	3	1.44928	0.602146	FBGN0001235, FBGN0010389, FBGN0003997	116	139	7937	1.47674	1	0.995585	99.9999
GOTERM_BP_FAT	GO:0007431~salivary gland development	3	1.44928	0.602146	FBGN0001235, FBGN0010389, FBGN0003997	116	139	7937	1.47674	1	0.995585	99.9999
Annotation Cluster 37	Enrichment Score: 0.22709973139832335
Category	Term	Count	%	PValue	Genes	List Total	Pop Hits	Pop Total	Fold Enrichment	Bonferroni	Benjamini	FDR
GOTERM_BP_FAT	GO:0048729~tissue morphogenesis	6	2.89855	0.287572	FBGN0259211, FBGN0010389, FBGN0086901, FBGN0028979, FBGN0015609, FBGN0003041	116	247	7937	1.66208	1	0.90993	99.4771
GOTERM_BP_FAT	GO:0002009~morphogenesis of an epithelium	3	1.44928	0.842547	FBGN0259211, FBGN0086901, FBGN0015609	116	225	7937	0.912299	1	0.999926	100
GOTERM_BP_FAT	GO:0060429~epithelium development	3	1.44928	0.859725	FBGN0259211, FBGN0086901, FBGN0015609	116	235	7937	0.873478	1	0.999945	100
Annotation Cluster 38	Enrichment Score: 0.21075185363667845
Category	Term	Count	%	PValue	Genes	List Total	Pop Hits	Pop Total	Fold Enrichment	Bonferroni	Benjamini	FDR
GOTERM_BP_FAT	GO:0008104~protein localization	7	3.38164	0.5053	FBGN0053653, FBGN0011674, FBGN0036666, FBGN0001235, FBGN0003041, FBGN0001234, FBGN0037310	116	392	7937	1.22183	1	0.986678	99.9982
GOTERM_BP_FAT	GO:0045184~establishment of protein localization	5	2.41546	0.596833	FBGN0053653, FBGN0036666, FBGN0001235, FBGN0003041, FBGN0037310	116	285	7937	1.20039	1	0.995399	99.9999
GOTERM_BP_FAT	GO:0015031~protein transport	4	1.93237	0.77329	FBGN0053653, FBGN0036666, FBGN0001235, FBGN0037310	116	278	7937	0.984495	1	0.999702	100
Annotation Cluster 39	Enrichment Score: 0.1844116652792309
Category	Term	Count	%	PValue	Genes	List Total	Pop Hits	Pop Total	Fold Enrichment	Bonferroni	Benjamini	FDR
GOTERM_BP_FAT	GO:0009968~negative regulation of signal transduction	4	1.93237	0.183791	FBGN0051774, FBGN0004198, FBGN0015399, FBGN0003463	116	102	7937	2.68323	1	0.795237	95.6997
GOTERM_BP_FAT	GO:0010648~negative regulation of cell communication	4	1.93237	0.187442	FBGN0051774, FBGN0004198, FBGN0015399, FBGN0003463	116	103	7937	2.65718	1	0.799373	95.9883
GOTERM_BP_FAT	GO:0048609~reproductive process in a multicellular organism	10	4.83092	0.807056	FBGN0004198, FBGN0011666, FBGN0010389, FBGN0000504, FBGN0015399, FBGN0003463, FBGN0001234, FBGN0003997, FBGN0002856, FBGN0038225	116	778	7937	0.879465	1	0.999837	100
GOTERM_BP_FAT	GO:0032504~multicellular organism reproduction	10	4.83092	0.807056	FBGN0004198, FBGN0011666, FBGN0010389, FBGN0000504, FBGN0015399, FBGN0003463, FBGN0001234, FBGN0003997, FBGN0002856, FBGN0038225	116	778	7937	0.879465	1	0.999837	100
GOTERM_BP_FAT	GO:0007276~gamete generation	9	4.34783	0.825047	FBGN0004198, FBGN0011666, FBGN0010389, FBGN0000504, FBGN0015399, FBGN0003463, FBGN0001234, FBGN0003997, FBGN0038225	116	715	7937	0.861261	1	0.999898	100
GOTERM_BP_FAT	GO:0019953~sexual reproduction	9	4.34783	0.847396	FBGN0004198, FBGN0011666, FBGN0010389, FBGN0000504, FBGN0015399, FBGN0003463, FBGN0001234, FBGN0003997, FBGN0038225	116	735	7937	0.837825	1	0.999925	100
GOTERM_BP_FAT	GO:0048610~reproductive cellular process	6	2.89855	0.858616	FBGN0004198, FBGN0011666, FBGN0010389, FBGN0003463, FBGN0003997, FBGN0038225	116	500	7937	0.821069	1	0.999946	100
GOTERM_BP_FAT	GO:0003006~reproductive developmental process	6	2.89855	0.865562	FBGN0004198, FBGN0011666, FBGN0010389, FBGN0000504, FBGN0003463, FBGN0038225	116	506	7937	0.811333	1	0.999953	100
GOTERM_BP_FAT	GO:0007281~germ cell development	3	1.44928	0.872226	FBGN0011666, FBGN0003463, FBGN0038225	116	243	7937	0.844721	1	0.999961	100
GOTERM_BP_FAT	GO:0048477~oogenesis	5	2.41546	0.958124	FBGN0004198, FBGN0015399, FBGN0003463, FBGN0001234, FBGN0003997	116	539	7937	0.634716	1	1	100
GOTERM_BP_FAT	GO:0007292~female gamete generation	5	2.41546	0.961086	FBGN0004198, FBGN0015399, FBGN0003463, FBGN0001234, FBGN0003997	116	546	7937	0.626579	1	1	100
Annotation Cluster 40	Enrichment Score: 0.13835550046345257
Category	Term	Count	%	PValue	Genes	List Total	Pop Hits	Pop Total	Fold Enrichment	Bonferroni	Benjamini	FDR
INTERPRO	IPR000504:RNA recognition motif, RNP-1	3	1.44928	0.606712	FBGN0011666, FBGN0016977, FBGN0035047	148	141	10196	1.46578	1	0.999535	99.9996
SMART	SM00360:RRM	3	1.44928	0.791983	FBGN0011666, FBGN0016977, FBGN0035047	100	141	4824	1.02638	1	0.999954	100
GOTERM_MF_FAT	GO:0003723~RNA binding	8	3.86473	0.800267	FBGN0050298, FBGN0011666, FBGN0016977, FBGN0017397, FBGN0000504, FBGN0035047, FBGN0035709, FBGN0011954	117	610	7918	0.887544	1	0.999784	100
Annotation Cluster 41	Enrichment Score: 0.12422670603855222
Category	Term	Count	%	PValue	Genes	List Total	Pop Hits	Pop Total	Fold Enrichment	Bonferroni	Benjamini	FDR
GOTERM_MF_FAT	GO:0005216~ion channel activity	3	1.44928	0.731246	FBGN0035458, FBGN0003386, FBGN0036150	117	175	7918	1.16015	1	0.999367	100
GOTERM_MF_FAT	GO:0022838~substrate specific channel activity	3	1.44928	0.74549	FBGN0035458, FBGN0003386, FBGN0036150	117	180	7918	1.12792	1	0.999444	100
GOTERM_MF_FAT	GO:0015267~channel activity	3	1.44928	0.764353	FBGN0035458, FBGN0003386, FBGN0036150	117	187	7918	1.0857	1	0.999565	100
GOTERM_MF_FAT	GO:0022803~passive transmembrane transporter activity	3	1.44928	0.764353	FBGN0035458, FBGN0003386, FBGN0036150	117	187	7918	1.0857	1	0.999565	100
Annotation Cluster 42	Enrichment Score: 0.09159580395022658
Category	Term	Count	%	PValue	Genes	List Total	Pop Hits	Pop Total	Fold Enrichment	Bonferroni	Benjamini	FDR
GOTERM_BP_FAT	GO:0030001~metal ion transport	3	1.44928	0.694928	FBGN0035458, FBGN0003386, FBGN0024315	116	165	7937	1.24404	1	0.998885	100
GOTERM_BP_FAT	GO:0015672~monovalent inorganic cation transport	3	1.44928	0.725594	FBGN0035458, FBGN0003386, FBGN0024315	116	175	7937	1.17296	1	0.999263	100
GOTERM_BP_FAT	GO:0006812~cation transport	3	1.44928	0.885071	FBGN0035458, FBGN0003386, FBGN0024315	116	252	7937	0.814553	1	0.999976	100
GOTERM_BP_FAT	GO:0006811~ion transport	3	1.44928	0.963841	FBGN0035458, FBGN0003386, FBGN0024315	116	346	7937	0.593258	1	1	100
Annotation Cluster 43	Enrichment Score: 0.07156909736461266
Category	Term	Count	%	PValue	Genes	List Total	Pop Hits	Pop Total	Fold Enrichment	Bonferroni	Benjamini	FDR
GOTERM_BP_FAT	GO:0006397~mRNA processing	3	1.44928	0.776758	FBGN0011666, FBGN0000504, FBGN0030551	116	194	7937	1.05808	1	0.999697	100
GOTERM_BP_FAT	GO:0016071~mRNA metabolic process	3	1.44928	0.831355	FBGN0011666, FBGN0000504, FBGN0030551	116	219	7937	0.937293	1	0.999911	100
GOTERM_BP_FAT	GO:0006396~RNA processing	3	1.44928	0.94454	FBGN0011666, FBGN0000504, FBGN0030551	116	312	7937	0.657908	1	0.999999	100
Annotation Cluster 44	Enrichment Score: 0.06714876211279075
Category	Term	Count	%	PValue	Genes	List Total	Pop Hits	Pop Total	Fold Enrichment	Bonferroni	Benjamini	FDR
GOTERM_CC_FAT	GO:0044451~nucleoplasm part	4	1.93237	0.690212	FBGN0001235, FBGN0027951, FBGN0005558, FBGN0001234	71	240	4786	1.12347	1	0.999995	99.9998
GOTERM_CC_FAT	GO:0005654~nucleoplasm	4	1.93237	0.753553	FBGN0001235, FBGN0027951, FBGN0005558, FBGN0001234	71	265	4786	1.01749	1	0.999998	100
GOTERM_CC_FAT	GO:0031981~nuclear lumen	5	2.41546	0.829484	FBGN0065076, FBGN0001235, FBGN0027951, FBGN0005558, FBGN0001234	71	387	4786	0.87091	1	1	100
GOTERM_CC_FAT	GO:0043233~organelle lumen	5	2.41546	0.969834	FBGN0065076, FBGN0001235, FBGN0027951, FBGN0005558, FBGN0001234	71	556	4786	0.606191	1	1	100
GOTERM_CC_FAT	GO:0070013~intracellular organelle lumen	5	2.41546	0.969834	FBGN0065076, FBGN0001235, FBGN0027951, FBGN0005558, FBGN0001234	71	556	4786	0.606191	1	1	100
GOTERM_CC_FAT	GO:0031974~membrane-enclosed lumen	5	2.41546	0.974561	FBGN0065076, FBGN0001235, FBGN0027951, FBGN0005558, FBGN0001234	71	571	4786	0.590267	1	1	100
Annotation Cluster 45	Enrichment Score: 0.004774990703818004
Category	Term	Count	%	PValue	Genes	List Total	Pop Hits	Pop Total	Fold Enrichment	Bonferroni	Benjamini	FDR
GOTERM_CC_FAT	GO:0005856~cytoskeleton	3	1.44928	0.969218	FBGN0032470, FBGN0085446, FBGN0085408	71	351	4786	0.576141	1	1	100
GOTERM_CC_FAT	GO:0043228~non-membrane-bounded organelle	6	2.89855	0.999141	FBGN0065076, FBGN0035047, FBGN0032470, FBGN0001234, FBGN0085446, FBGN0085408	71	943	4786	0.428898	1	1	100
GOTERM_CC_FAT	GO:0043232~intracellular non-membrane-bounded organelle	6	2.89855	0.999141	FBGN0065076, FBGN0035047, FBGN0032470, FBGN0001234, FBGN0085446, FBGN0085408	71	943	4786	0.428898	1	1	100

## Sheet: ClassIII_DAVID
Annotation Cluster 1	Enrichment Score: 5.583204386798258
Category	Term	Count	%	PValue	Genes	List Total	Pop Hits	Pop Total	Fold Enrichment	Bonferroni	Benjamini	FDR
GOTERM_BP_FAT	GO:0007444~imaginal disc development	41	8.70488	2.56869e-09	FBGN0001255, FBGN0003415, FBGN0004607, FBGN0051151, FBGN0003866, FBGN0000395, FBGN0028386, FBGN0025525, FBGN0003295, FBGN0033438, FBGN0024250, FBGN0000463, FBGN0005427, FBGN0041184, FBGN0011739, FBGN0003396, FBGN0002643, FBGN0003371, FBGN0015396, FBGN0014135, FBGN0065080, FBGN0004390, FBGN0004893, FBGN0005634, FBGN0001085, FBGN0000504, FBGN0010651, FBGN0011766, FBGN0011591, FBGN0015380, FBGN00041…	278	412	7937	2.84118	4.28713e-06	4.28713e-06	4.32307e-06
GOTERM_BP_FAT	GO:0009791~post-embryonic development	39	8.28025	1.10569e-07	FBGN0001255, FBGN0004607, FBGN0051151, FBGN0003162, FBGN0003866, FBGN0000395, FBGN0011509, FBGN0028386, FBGN0015513, FBGN0025525, FBGN0033438, FBGN0024250, FBGN0000463, FBGN0005427, FBGN0041184, FBGN0010113, FBGN0003396, FBGN0002643, FBGN0003371, FBGN0015396, FBGN0004390, FBGN0004893, FBGN0065080, FBGN0005634, FBGN0001085, FBGN0000504, FBGN0041710, FBGN0011591, FBGN0259745, FBGN0004198, FBGN00117…	278	434	7937	2.56559	0.000184522	9.22653e-05	0.000186085
GOTERM_BP_FAT	GO:0002165~instar larval or pupal development	38	8.06794	1.26723e-07	FBGN0001255, FBGN0004607, FBGN0051151, FBGN0003162, FBGN0003866, FBGN0000395, FBGN0011509, FBGN0028386, FBGN0025525, FBGN0033438, FBGN0024250, FBGN0000463, FBGN0005427, FBGN0041184, FBGN0010113, FBGN0003396, FBGN0002643, FBGN0003371, FBGN0015396, FBGN0004390, FBGN0004893, FBGN0065080, FBGN0005634, FBGN0001085, FBGN0000504, FBGN0041710, FBGN0011591, FBGN0259745, FBGN0004198, FBGN0011706, FBGN00005…	278	418	7937	2.59549	0.000211479	7.04979e-05	0.000213274
GOTERM_BP_FAT	GO:0048707~instar larval or pupal morphogenesis	33	7.00637	3.84955e-07	FBGN0001255, FBGN0004607, FBGN0051151, FBGN0003866, FBGN0000395, FBGN0028386, FBGN0025525, FBGN0033438, FBGN0024250, FBGN0005427, FBGN0000463, FBGN0041184, FBGN0003396, FBGN0002643, FBGN0003371, FBGN0015396, FBGN0004390, FBGN0004893, FBGN0065080, FBGN0005634, FBGN0001085, FBGN0000504, FBGN0011591, FBGN0004198, FBGN0011706, FBGN0000568, FBGN0016081, FBGN0000567, FBGN0000565, FBGN0017397, FBGN00433…	278	347	7937	2.71516	0.000642283	0.000160609	0.000647872
GOTERM_BP_FAT	GO:0009886~post-embryonic morphogenesis	33	7.00637	5.66486e-07	FBGN0001255, FBGN0004607, FBGN0051151, FBGN0003866, FBGN0000395, FBGN0028386, FBGN0025525, FBGN0033438, FBGN0024250, FBGN0005427, FBGN0000463, FBGN0041184, FBGN0003396, FBGN0002643, FBGN0003371, FBGN0015396, FBGN0004390, FBGN0004893, FBGN0065080, FBGN0005634, FBGN0001085, FBGN0000504, FBGN0011591, FBGN0004198, FBGN0011706, FBGN0000568, FBGN0016081, FBGN0000567, FBGN0000565, FBGN0017397, FBGN00433…	278	353	7937	2.66901	0.000945018	0.000189075	0.000953384
GOTERM_BP_FAT	GO:0007552~metamorphosis	33	7.00637	9.91775e-07	FBGN0001255, FBGN0004607, FBGN0051151, FBGN0003866, FBGN0000395, FBGN0028386, FBGN0025525, FBGN0033438, FBGN0024250, FBGN0005427, FBGN0000463, FBGN0041184, FBGN0003396, FBGN0002643, FBGN0003371, FBGN0015396, FBGN0004390, FBGN0004893, FBGN0065080, FBGN0005634, FBGN0001085, FBGN0000504, FBGN0011591, FBGN0004198, FBGN0011706, FBGN0000568, FBGN0016081, FBGN0000567, FBGN0000565, FBGN0017397, FBGN00433…	278	362	7937	2.60266	0.0016539	0.000275841	0.00166913
GOTERM_BP_FAT	GO:0048569~post-embryonic organ development	29	6.15711	1.40019e-06	FBGN0001255, FBGN0004607, FBGN0051151, FBGN0003866, FBGN0000395, FBGN0028386, FBGN0015513, FBGN0025525, FBGN0033438, FBGN0024250, FBGN0005427, FBGN0000463, FBGN0041184, FBGN0003396, FBGN0002643, FBGN0003371, FBGN0015396, FBGN0004390, FBGN0004893, FBGN0065080, FBGN0005634, FBGN0000504, FBGN0001085, FBGN0011591, FBGN0004198, FBGN0016081, FBGN0017397, FBGN0000242, FBGN0003892	278	297	7937	2.78775	0.0023342	0.000333791	0.00235648
GOTERM_BP_FAT	GO:0035220~wing disc development	28	5.9448	1.50493e-06	FBGN0003415, FBGN0004607, FBGN0003866, FBGN0000395, FBGN0028386, FBGN0024250, FBGN0000463, FBGN0041184, FBGN0003396, FBGN0002643, FBGN0003371, FBGN0015396, FBGN0004390, FBGN0004893, FBGN0065080, FBGN0005634, FBGN0001085, FBGN0010651, FBGN0011591, FBGN0004198, FBGN0016081, FBGN0004858, FBGN0017397, FBGN0041111, FBGN0043364, FBGN0000242, FBGN0003892, FBGN0040071	278	281	7937	2.84488	0.00250858	0.000313918	0.00253275
GOTERM_BP_FAT	GO:0048563~post-embryonic organ morphogenesis	28	5.9448	1.85598e-06	FBGN0001255, FBGN0004607, FBGN0051151, FBGN0003866, FBGN0000395, FBGN0028386, FBGN0025525, FBGN0033438, FBGN0024250, FBGN0005427, FBGN0000463, FBGN0041184, FBGN0003396, FBGN0002643, FBGN0003371, FBGN0015396, FBGN0004390, FBGN0004893, FBGN0065080, FBGN0005634, FBGN0000504, FBGN0001085, FBGN0011591, FBGN0004198, FBGN0016081, FBGN0017397, FBGN0000242, FBGN0003892	278	284	7937	2.81482	0.00309285	0.000344123	0.00312355
GOTERM_BP_FAT	GO:0007560~imaginal disc morphogenesis	28	5.9448	1.85598e-06	FBGN0001255, FBGN0004607, FBGN0051151, FBGN0003866, FBGN0000395, FBGN0028386, FBGN0025525, FBGN0033438, FBGN0024250, FBGN0005427, FBGN0000463, FBGN0041184, FBGN0003396, FBGN0002643, FBGN0003371, FBGN0015396, FBGN0004390, FBGN0004893, FBGN0065080, FBGN0005634, FBGN0000504, FBGN0001085, FBGN0011591, FBGN0004198, FBGN0016081, FBGN0017397, FBGN0000242, FBGN0003892	278	284	7937	2.81482	0.00309285	0.000344123	0.00312355
GOTERM_BP_FAT	GO:0048737~imaginal disc-derived appendage development	25	5.30786	3.71194e-06	FBGN0004607, FBGN0003866, FBGN0000395, FBGN0028386, FBGN0025525, FBGN0024250, FBGN0000463, FBGN0041184, FBGN0002643, FBGN0003371, FBGN0003396, FBGN0015396, FBGN0004893, FBGN0004390, FBGN0065080, FBGN0005634, FBGN0001085, FBGN0011591, FBGN0015380, FBGN0004198, FBGN0016081, FBGN0004858, FBGN0017397, FBGN0000242, FBGN0003892	278	243	7937	2.93728	0.00617609	0.000619332	0.00624697
GOTERM_BP_FAT	GO:0048736~appendage development	25	5.30786	4.60159e-06	FBGN0004607, FBGN0003866, FBGN0000395, FBGN0028386, FBGN0025525, FBGN0024250, FBGN0000463, FBGN0041184, FBGN0002643, FBGN0003371, FBGN0003396, FBGN0015396, FBGN0004893, FBGN0004390, FBGN0065080, FBGN0005634, FBGN0001085, FBGN0011591, FBGN0015380, FBGN0004198, FBGN0016081, FBGN0004858, FBGN0017397, FBGN0000242, FBGN0003892	278	246	7937	2.90146	0.00765066	0.000697945	0.00774414
GOTERM_BP_FAT	GO:0007389~pattern specification process	37	7.85563	9.55022e-06	FBGN0003415, FBGN0002736, FBGN0003162, FBGN0003866, FBGN0000472, FBGN0003165, FBGN0000395, FBGN0011509, FBGN0028386, FBGN0003295, FBGN0024250, FBGN0000463, FBGN0003396, FBGN0003371, FBGN0001148, FBGN0001168, FBGN0004390, FBGN0004893, FBGN0065080, FBGN0005634, FBGN0004449, FBGN0001085, FBGN0010651, FBGN0011591, FBGN0004198, FBGN0014388, FBGN0086347, FBGN0003963, FBGN0086902, FBGN0030904, FBGN00433…	278	480	7937	2.20076	0.015813	0.0013274	0.0160717
GOTERM_BP_FAT	GO:0035120~post-embryonic appendage morphogenesis	23	4.88323	1.49038e-05	FBGN0004607, FBGN0004390, FBGN0004893, FBGN0065080, FBGN0005634, FBGN0003866, FBGN0001085, FBGN0000395, FBGN0011591, FBGN0028386, FBGN0025525, FBGN0004198, FBGN0024250, FBGN0016081, FBGN0000463, FBGN0017397, FBGN0041184, FBGN0003892, FBGN0000242, FBGN0003396, FBGN0003371, FBGN0002643, FBGN0015396	278	229	7937	2.8675	0.0245678	0.00155346	0.02508
GOTERM_BP_FAT	GO:0035114~imaginal disc-derived appendage morphogenesis	23	4.88323	2.91356e-05	FBGN0004607, FBGN0004390, FBGN0004893, FBGN0065080, FBGN0005634, FBGN0003866, FBGN0001085, FBGN0000395, FBGN0011591, FBGN0028386, FBGN0025525, FBGN0004198, FBGN0024250, FBGN0016081, FBGN0000463, FBGN0017397, FBGN0041184, FBGN0003892, FBGN0000242, FBGN0003396, FBGN0003371, FBGN0002643, FBGN0015396	278	239	7937	2.74752	0.0474646	0.00285638	0.0490235
GOTERM_BP_FAT	GO:0035107~appendage morphogenesis	23	4.88323	3.53288e-05	FBGN0004607, FBGN0004390, FBGN0004893, FBGN0065080, FBGN0005634, FBGN0003866, FBGN0001085, FBGN0000395, FBGN0011591, FBGN0028386, FBGN0025525, FBGN0004198, FBGN0024250, FBGN0016081, FBGN0000463, FBGN0017397, FBGN0041184, FBGN0003892, FBGN0000242, FBGN0003396, FBGN0003371, FBGN0002643, FBGN0015396	278	242	7937	2.71346	0.05726	0.0030986	0.0594412
GOTERM_BP_FAT	GO:0007476~imaginal disc-derived wing morphogenesis	21	4.4586	7.09829e-05	FBGN0004607, FBGN0065080, FBGN0004390, FBGN0005634, FBGN0003866, FBGN0001085, FBGN0000395, FBGN0011591, FBGN0028386, FBGN0004198, FBGN0024250, FBGN0016081, FBGN0000463, FBGN0017397, FBGN0041184, FBGN0003892, FBGN0000242, FBGN0003396, FBGN0003371, FBGN0002643, FBGN0015396	278	218	7937	2.75026	0.111726	0.00492428	0.119396
GOTERM_BP_FAT	GO:0007472~wing disc morphogenesis	21	4.4586	8.08449e-05	FBGN0004607, FBGN0065080, FBGN0004390, FBGN0005634, FBGN0003866, FBGN0001085, FBGN0000395, FBGN0011591, FBGN0028386, FBGN0004198, FBGN0024250, FBGN0016081, FBGN0000463, FBGN0017397, FBGN0041184, FBGN0003892, FBGN0000242, FBGN0003396, FBGN0003371, FBGN0002643, FBGN0015396	278	220	7937	2.72526	0.126228	0.00538289	0.135974
GOTERM_BP_FAT	GO:0003002~regionalization	33	7.00637	0.000102299	FBGN0003415, FBGN0002736, FBGN0003866, FBGN0003165, FBGN0000395, FBGN0028386, FBGN0011509, FBGN0003295, FBGN0024250, FBGN0000463, FBGN0003396, FBGN0003371, FBGN0001148, FBGN0001168, FBGN0004390, FBGN0004893, FBGN0065080, FBGN0005634, FBGN0004449, FBGN0001085, FBGN0010651, FBGN0011591, FBGN0004198, FBGN0014388, FBGN0003963, FBGN0086902, FBGN0030904, FBGN0043364, FBGN0041111, FBGN0000242, FBGN00038…	278	454	7937	2.07525	0.156965	0.00630398	0.172029
Annotation Cluster 2	Enrichment Score: 3.862027175194119
Category	Term	Count	%	PValue	Genes	List Total	Pop Hits	Pop Total	Fold Enrichment	Bonferroni	Benjamini	FDR
GOTERM_BP_FAT	GO:0000902~cell morphogenesis	35	7.431	1.00634e-05	FBGN0024179, FBGN0243505, FBGN0003165, FBGN0015513, FBGN0038853, FBGN0003435, FBGN0001219, FBGN0000636, FBGN0002526, FBGN0000463, FBGN0000479, FBGN0016059, FBGN0005660, FBGN0000173, FBGN0015396, FBGN0033212, FBGN0014135, FBGN0001168, FBGN0005634, FBGN0014133, FBGN0001085, FBGN0011766, FBGN0005775, FBGN0015380, FBGN0004198, FBGN0014388, FBGN0013984, FBGN0003328, FBGN0086758, FBGN0001402, FBGN00032…	278	442	7937	2.26078	0.0166556	0.00129116	0.0169352
GOTERM_BP_FAT	GO:0030182~neuron differentiation	32	6.79406	3.4244e-05	FBGN0065092, FBGN0024179, FBGN0003165, FBGN0038853, FBGN0003435, FBGN0003295, FBGN0001219, FBGN0002526, FBGN0000636, FBGN0000463, FBGN0000479, FBGN0016059, FBGN0005660, FBGN0000173, FBGN0011739, FBGN0015396, FBGN0001168, FBGN0014133, FBGN0001085, FBGN0011766, FBGN0005775, FBGN0015380, FBGN0013984, FBGN0004198, FBGN0003328, FBGN0016081, FBGN0086758, FBGN0003204, FBGN0036101, FBGN0041111, FBGN00038…	278	409	7937	2.23377	0.0555516	0.0031702	0.0576167
GOTERM_BP_FAT	GO:0032989~cellular component morphogenesis	37	7.85563	4.93885e-05	FBGN0024179, FBGN0243505, FBGN0003165, FBGN0028386, FBGN0015513, FBGN0038853, FBGN0003435, FBGN0001219, FBGN0000636, FBGN0002526, FBGN0000463, FBGN0000479, FBGN0016059, FBGN0005660, FBGN0000173, FBGN0015396, FBGN0033212, FBGN0014135, FBGN0001168, FBGN0005634, FBGN0014133, FBGN0001085, FBGN0011766, FBGN0011596, FBGN0005775, FBGN0015380, FBGN0004198, FBGN0014388, FBGN0013984, FBGN0003328, FBGN00867…	278	518	7937	2.03931	0.0791255	0.00391762	0.0830878
GOTERM_BP_FAT	GO:0030030~cell projection organization	29	6.15711	6.76838e-05	FBGN0024179, FBGN0003165, FBGN0038853, FBGN0003435, FBGN0001219, FBGN0002526, FBGN0000636, FBGN0000479, FBGN0016059, FBGN0005660, FBGN0000173, FBGN0015396, FBGN0053558, FBGN0014135, FBGN0033212, FBGN0005634, FBGN0014133, FBGN0001085, FBGN0011766, FBGN0005775, FBGN0015380, FBGN0013984, FBGN0004198, FBGN0003328, FBGN0016081, FBGN0086758, FBGN0003204, FBGN0036101, FBGN0003892	278	365	7937	2.26838	0.106821	0.00489961	0.11385
GOTERM_BP_FAT	GO:0032990~cell part morphogenesis	27	5.73248	8.41992e-05	FBGN0024179, FBGN0003165, FBGN0038853, FBGN0003435, FBGN0001219, FBGN0002526, FBGN0000636, FBGN0000479, FBGN0016059, FBGN0005660, FBGN0000173, FBGN0015396, FBGN0014135, FBGN0033212, FBGN0014133, FBGN0001085, FBGN0011766, FBGN0011596, FBGN0005775, FBGN0015380, FBGN0013984, FBGN0004198, FBGN0003328, FBGN0086758, FBGN0003204, FBGN0036101, FBGN0003892	278	331	7937	2.32888	0.131106	0.00539059	0.141612
GOTERM_BP_FAT	GO:0048858~cell projection morphogenesis	26	5.52017	0.000126344	FBGN0024179, FBGN0003165, FBGN0038853, FBGN0003435, FBGN0001219, FBGN0002526, FBGN0000636, FBGN0000479, FBGN0016059, FBGN0005660, FBGN0000173, FBGN0015396, FBGN0014135, FBGN0033212, FBGN0014133, FBGN0001085, FBGN0011766, FBGN0015380, FBGN0005775, FBGN0013984, FBGN0004198, FBGN0003328, FBGN0086758, FBGN0003204, FBGN0036101, FBGN0003892	278	320	7937	2.31972	0.19013	0.00677954	0.212423
GOTERM_BP_FAT	GO:0000904~cell morphogenesis involved in differentiation	25	5.30786	0.000140036	FBGN0024179, FBGN0003165, FBGN0038853, FBGN0003435, FBGN0001219, FBGN0002526, FBGN0000636, FBGN0000463, FBGN0000479, FBGN0016059, FBGN0005660, FBGN0000173, FBGN0015396, FBGN0014133, FBGN0001085, FBGN0011766, FBGN0015380, FBGN0005775, FBGN0013984, FBGN0004198, FBGN0003328, FBGN0086758, FBGN0003204, FBGN0036101, FBGN0003892	278	303	7937	2.35564	0.20843	0.00705792	0.235418
GOTERM_BP_FAT	GO:0048812~neuron projection morphogenesis	24	5.09554	0.000153853	FBGN0024179, FBGN0014133, FBGN0001085, FBGN0003165, FBGN0011766, FBGN0038853, FBGN0003435, FBGN0005775, FBGN0001219, FBGN0015380, FBGN0004198, FBGN0013984, FBGN0000636, FBGN0003328, FBGN0002526, FBGN0000479, FBGN0086758, FBGN0016059, FBGN0003204, FBGN0036101, FBGN0000173, FBGN0005660, FBGN0003892, FBGN0015396	278	286	7937	2.39583	0.226478	0.00752451	0.258618
GOTERM_BP_FAT	GO:0006928~cell motion	25	5.30786	0.000154205	FBGN0001301, FBGN0003165, FBGN0038853, FBGN0003435, FBGN0003295, FBGN0001219, FBGN0002526, FBGN0000636, FBGN0000463, FBGN0016059, FBGN0014135, FBGN0250823, FBGN0005634, FBGN0014133, FBGN0015380, FBGN0013984, FBGN0003328, FBGN0017397, FBGN0086902, FBGN0003204, FBGN0036101, FBGN0003892, FBGN0000163, FBGN0085408, FBGN0031888	278	305	7937	2.34019	0.226932	0.00732698	0.259209
GOTERM_BP_FAT	GO:0031175~neuron projection development	24	5.09554	0.000162518	FBGN0024179, FBGN0014133, FBGN0001085, FBGN0003165, FBGN0011766, FBGN0038853, FBGN0003435, FBGN0005775, FBGN0001219, FBGN0015380, FBGN0004198, FBGN0013984, FBGN0000636, FBGN0003328, FBGN0002526, FBGN0000479, FBGN0086758, FBGN0016059, FBGN0003204, FBGN0036101, FBGN0000173, FBGN0005660, FBGN0003892, FBGN0015396	278	287	7937	2.38749	0.237585	0.00750681	0.273164
GOTERM_BP_FAT	GO:0048667~cell morphogenesis involved in neuron differentiation	24	5.09554	0.000171287	FBGN0024179, FBGN0014133, FBGN0001085, FBGN0003165, FBGN0011766, FBGN0038853, FBGN0003435, FBGN0005775, FBGN0001219, FBGN0015380, FBGN0004198, FBGN0013984, FBGN0000636, FBGN0003328, FBGN0002526, FBGN0000479, FBGN0086758, FBGN0016059, FBGN0003204, FBGN0036101, FBGN0000173, FBGN0005660, FBGN0003892, FBGN0015396	278	288	7937	2.3792	0.248664	0.00769731	0.287883
GOTERM_BP_FAT	GO:0048666~neuron development	27	5.73248	0.000182089	FBGN0065092, FBGN0024179, FBGN0003165, FBGN0038853, FBGN0003435, FBGN0001219, FBGN0002526, FBGN0000636, FBGN0000479, FBGN0016059, FBGN0005660, FBGN0000173, FBGN0015396, FBGN0014133, FBGN0001085, FBGN0011766, FBGN0015380, FBGN0005775, FBGN0013984, FBGN0004198, FBGN0003328, FBGN0016081, FBGN0086758, FBGN0003204, FBGN0036101, FBGN0041111, FBGN0003892	278	347	7937	2.2215	0.262091	0.00796637	0.306012
GOTERM_BP_FAT	GO:0007409~axonogenesis	17	3.60934	0.00149876	FBGN0014133, FBGN0001085, FBGN0038853, FBGN0003435, FBGN0005775, FBGN0015380, FBGN0001219, FBGN0013984, FBGN0000636, FBGN0003328, FBGN0002526, FBGN0000479, FBGN0016059, FBGN0003204, FBGN0036101, FBGN0000173, FBGN0003892	278	198	7937	2.45129	0.918187	0.0508158	2.4927
GOTERM_BP_FAT	GO:0007411~axon guidance	13	2.76008	0.00276201	FBGN0014133, FBGN0038853, FBGN0003435, FBGN0015380, FBGN0001219, FBGN0013984, FBGN0000636, FBGN0003328, FBGN0002526, FBGN0016059, FBGN0003204, FBGN0036101, FBGN0003892	278	136	7937	2.72908	0.99011	0.0819329	4.54819
Annotation Cluster 3	Enrichment Score: 3.4101195162192814
Category	Term	Count	%	PValue	Genes	List Total	Pop Hits	Pop Total	Fold Enrichment	Bonferroni	Benjamini	FDR
GOTERM_BP_FAT	GO:0035220~wing disc development	28	5.9448	1.50493e-06	FBGN0003415, FBGN0004607, FBGN0003866, FBGN0000395, FBGN0028386, FBGN0024250, FBGN0000463, FBGN0041184, FBGN0003396, FBGN0002643, FBGN0003371, FBGN0015396, FBGN0004390, FBGN0004893, FBGN0065080, FBGN0005634, FBGN0001085, FBGN0010651, FBGN0011591, FBGN0004198, FBGN0016081, FBGN0004858, FBGN0017397, FBGN0041111, FBGN0043364, FBGN0000242, FBGN0003892, FBGN0040071	278	281	7937	2.84488	0.00250858	0.000313918	0.00253275
GOTERM_BP_FAT	GO:0035222~wing disc pattern formation	11	2.33546	0.00011052	FBGN0003415, FBGN0000463, FBGN0003866, FBGN0010651, FBGN0043364, FBGN0041111, FBGN0003892, FBGN0011591, FBGN0028386, FBGN0003396, FBGN0040071	278	68	7937	4.61844	0.168454	0.00634078	0.185841
GOTERM_BP_FAT	GO:0007450~dorsal/ventral pattern formation, imaginal disc	10	2.12314	0.000139279	FBGN0003415, FBGN0000463, FBGN0003866, FBGN0010651, FBGN0043364, FBGN0041111, FBGN0011591, FBGN0028386, FBGN0003396, FBGN0040071	278	57	7937	5.00884	0.207429	0.00723847	0.234147
GOTERM_BP_FAT	GO:0048190~wing disc dorsal/ventral pattern formation	9	1.91083	0.000298345	FBGN0003415, FBGN0000463, FBGN0010651, FBGN0043364, FBGN0041111, FBGN0011591, FBGN0028386, FBGN0003396, FBGN0040071	278	50	7937	5.13906	0.392262	0.0126883	0.500926
GOTERM_BP_FAT	GO:0007447~imaginal disc pattern formation	12	2.54777	0.000484671	FBGN0003295, FBGN0003415, FBGN0000463, FBGN0003866, FBGN0010651, FBGN0043364, FBGN0041111, FBGN0003892, FBGN0011591, FBGN0028386, FBGN0003396, FBGN0040071	278	96	7937	3.56879	0.554747	0.0200246	0.812574
GOTERM_BP_FAT	GO:0007423~sensory organ development	25	5.30786	0.00869013	FBGN0003415, FBGN0065092, FBGN0002733, FBGN0003866, FBGN0028386, FBGN0003295, FBGN0000463, FBGN0011739, FBGN0002643, FBGN0003371, FBGN0003396, FBGN0015396, FBGN0001168, FBGN0000504, FBGN0001085, FBGN0011591, FBGN0014388, FBGN0004198, FBGN0016081, FBGN0003963, FBGN0041111, FBGN0043364, FBGN0003892, FBGN0038197, FBGN0053197	278	410	7937	1.74088	1	0.180901	13.6614
GOTERM_BP_FAT	GO:0009953~dorsal/ventral pattern formation	10	2.12314	0.0462516	FBGN0003415, FBGN0000463, FBGN0003866, FBGN0010651, FBGN0043364, FBGN0041111, FBGN0011591, FBGN0028386, FBGN0003396, FBGN0040071	278	135	7937	2.11484	1	0.471329	54.9315
Annotation Cluster 4	Enrichment Score: 2.610469184032097
Category	Term	Count	%	PValue	Genes	List Total	Pop Hits	Pop Total	Fold Enrichment	Bonferroni	Benjamini	FDR
GOTERM_BP_FAT	GO:0040008~regulation of growth	15	3.18471	1.21064e-05	FBGN0036165, FBGN0014133, FBGN0259217, FBGN0000504, FBGN0000472, FBGN0023215, FBGN0003165, FBGN0028386, FBGN0015513, FBGN0024250, FBGN0013984, FBGN0032330, FBGN0041094, FBGN0038197, FBGN0011739	278	103	7937	4.15782	0.020003	0.00134614	0.020373
GOTERM_BP_FAT	GO:0045926~negative regulation of growth	8	1.69851	4.71318e-05	FBGN0036165, FBGN0014133, FBGN0041094, FBGN0259217, FBGN0023215, FBGN0028386, FBGN0038197, FBGN0011739	278	29	7937	7.87596	0.0756503	0.00392552	0.0792927
GOTERM_BP_FAT	GO:0030308~negative regulation of cell growth	4	0.849257	0.00302069	FBGN0014133, FBGN0023215, FBGN0028386, FBGN0038197	278	9	7937	12.689	0.993585	0.0847718	4.96404
GOTERM_BP_FAT	GO:0008361~regulation of cell size	9	1.91083	0.00442301	FBGN0013984, FBGN0000479, FBGN0014133, FBGN0001085, FBGN0023215, FBGN0000472, FBGN0041111, FBGN0028386, FBGN0038197	278	75	7937	3.42604	0.999388	0.112484	7.18888
GOTERM_BP_FAT	GO:0001558~regulation of cell growth	6	1.27389	0.00463913	FBGN0013984, FBGN0014133, FBGN0023215, FBGN0000472, FBGN0028386, FBGN0038197	278	32	7937	5.35319	0.999574	0.115901	7.52739
GOTERM_BP_FAT	GO:0045792~negative regulation of cell size	4	0.849257	0.00731935	FBGN0014133, FBGN0023215, FBGN0028386, FBGN0038197	278	12	7937	9.51679	0.999995	0.158601	11.6299
GOTERM_BP_FAT	GO:0032535~regulation of cellular component size	9	1.91083	0.0219992	FBGN0013984, FBGN0000479, FBGN0014133, FBGN0001085, FBGN0023215, FBGN0000472, FBGN0041111, FBGN0028386, FBGN0038197	278	99	7937	2.59549	1	0.310139	31.2283
GOTERM_BP_FAT	GO:0040014~regulation of multicellular organism growth	3	0.636943	0.229496	FBGN0013984, FBGN0000472, FBGN0038197	278	26	7937	3.29427	1	0.847968	98.7571
Annotation Cluster 5	Enrichment Score: 2.5831586161348445
Category	Term	Count	%	PValue	Genes	List Total	Pop Hits	Pop Total	Fold Enrichment	Bonferroni	Benjamini	FDR
GOTERM_CC_FAT	GO:0005912~adherens junction	9	1.91083	0.000215227	FBGN0083919, FBGN0041096, FBGN0020254, FBGN0003328, FBGN0000463, FBGN0243505, FBGN0000163, FBGN0259745, FBGN0011202	172	47	4786	5.3283	0.0460459	0.0155904	0.273425
GOTERM_CC_FAT	GO:0070161~anchoring junction	9	1.91083	0.000250517	FBGN0083919, FBGN0041096, FBGN0020254, FBGN0003328, FBGN0000463, FBGN0243505, FBGN0000163, FBGN0259745, FBGN0011202	172	48	4786	5.2173	0.0533918	0.0136239	0.318191
GOTERM_CC_FAT	GO:0030054~cell junction	14	2.9724	0.000890772	FBGN0083919, FBGN0026255, FBGN0243505, FBGN0259745, FBGN0011202, FBGN0041096, FBGN0020254, FBGN0013984, FBGN0000636, FBGN0003328, FBGN0015777, FBGN0000463, FBGN0000163, FBGN0085408	172	134	4786	2.90715	0.177302	0.0382812	1.12717
GOTERM_CC_FAT	GO:0016323~basolateral plasma membrane	5	1.06157	0.0127151	FBGN0083919, FBGN0020254, FBGN0003328, FBGN0000636, FBGN0259745	172	26	4786	5.35107	0.939339	0.244402	15.0216
GOTERM_CC_FAT	GO:0005924~cell-substrate adherens junction	4	0.849257	0.0210707	FBGN0083919, FBGN0020254, FBGN0003328, FBGN0259745	172	17	4786	6.5472	0.990569	0.267228	23.7296
GOTERM_CC_FAT	GO:0030055~cell-substrate junction	4	0.849257	0.0246348	FBGN0083919, FBGN0020254, FBGN0003328, FBGN0259745	172	18	4786	6.18346	0.995757	0.274815	27.1874
Annotation Cluster 6	Enrichment Score: 2.452645164004307
Category	Term	Count	%	PValue	Genes	List Total	Pop Hits	Pop Total	Fold Enrichment	Bonferroni	Benjamini	FDR
GOTERM_MF_FAT	GO:0003700~transcription factor activity	31	6.58174	7.70277e-05	FBGN0029504, FBGN0004607, FBGN0002733, FBGN0000472, FBGN0028386, FBGN0030505, FBGN0039209, FBGN0025525, FBGN0024250, FBGN0038063, FBGN0005660, FBGN0003396, FBGN0015396, FBGN0001148, FBGN0024184, FBGN0014467, FBGN0024321, FBGN0028550, FBGN0000504, FBGN0085375, FBGN0023215, FBGN0011766, FBGN0004198, FBGN0000568, FBGN0000567, FBGN0003963, FBGN0004652, FBGN0040765, FBGN0086758, FBGN0041111, FBGN00381…	290	389	7918	2.17585	0.0371157	0.0371157	0.110583
GOTERM_MF_FAT	GO:0030528~transcription regulator activity	43	9.12951	0.000480217	FBGN0029504, FBGN0003415, FBGN0004607, FBGN0002733, FBGN0034886, FBGN0003866, FBGN0027592, FBGN0000472, FBGN0028386, FBGN0030505, FBGN0039209, FBGN0025525, FBGN0024250, FBGN0005427, FBGN0038063, FBGN0005660, FBGN0011739, FBGN0003396, FBGN0002643, FBGN0015396, FBGN0001148, FBGN0014467, FBGN0024184, FBGN0001168, FBGN0004893, FBGN0024321, FBGN0028550, FBGN0000504, FBGN0085375, FBGN0023215, FBGN00117…	290	682	7918	1.72148	0.210096	0.111234	0.687557
GOTERM_MF_FAT	GO:0003677~DNA binding	49	10.4034	0.00076635	FBGN0029504, FBGN0029896, FBGN0000472, FBGN0002716, FBGN0028386, FBGN0039209, FBGN0024250, FBGN0015396, FBGN0001168, FBGN0010438, FBGN0036843, FBGN0024321, FBGN0028550, FBGN0023215, FBGN0011766, FBGN0000568, FBGN0000567, FBGN0004652, FBGN0086902, FBGN0086758, FBGN0053197, FBGN0004607, FBGN0051151, FBGN0002733, FBGN0003866, FBGN0035626, FBGN0030505, FBGN0025525, FBGN0005427, FBGN0050403, FBGN00380…	290	830	7918	1.61189	0.313687	0.0898132	1.09514
GOTERM_BP_FAT	GO:0006355~regulation of transcription, DNA-dependent	36	7.64331	0.00238963	FBGN0029504, FBGN0026160, FBGN0003415, FBGN0004607, FBGN0002733, FBGN0034886, FBGN0003866, FBGN0027592, FBGN0035626, FBGN0000472, FBGN0003165, FBGN0028386, FBGN0030505, FBGN0039209, FBGN0024250, FBGN0038063, FBGN0005660, FBGN0003396, FBGN0002643, FBGN0003371, FBGN0015396, FBGN0001148, FBGN0014467, FBGN0024184, FBGN0001168, FBGN0004893, FBGN0024321, FBGN0028550, FBGN0000504, FBGN0011766, FBGN00041…	278	612	7937	1.67943	0.981557	0.0753087	3.94654
GOTERM_BP_FAT	GO:0045449~regulation of transcription	44	9.34183	0.00246843	FBGN0029504, FBGN0003415, FBGN0026160, FBGN0004607, FBGN0002733, FBGN0034886, FBGN0003866, FBGN0027592, FBGN0035626, FBGN0000472, FBGN0003165, FBGN0028386, FBGN0030505, FBGN0039209, FBGN0025525, FBGN0024250, FBGN0005427, FBGN0038063, FBGN0005660, FBGN0003396, FBGN0003371, FBGN0002643, FBGN0015396, FBGN0001148, FBGN0014467, FBGN0024184, FBGN0001168, FBGN0004893, FBGN0024321, FBGN0028550, FBGN00412…	278	799	7937	1.57224	0.983835	0.0762605	4.07416
SP_PIR_KEYWORDS	transcription regulation	25	5.30786	0.00283221	FBGN0003415, FBGN0029504, FBGN0004607, FBGN0002733, FBGN0003866, FBGN0027592, FBGN0000472, FBGN0028386, FBGN0025525, FBGN0005427, FBGN0015396, FBGN0024184, FBGN0001168, FBGN0014467, FBGN0001148, FBGN0004893, FBGN0000504, FBGN0011766, FBGN0004198, FBGN0000568, FBGN0016081, FBGN0000567, FBGN0003963, FBGN0004652, FBGN0038197	436	387	12980	1.92317	0.456534	0.114814	3.53306
SP_PIR_KEYWORDS	dna-binding	26	5.52017	0.00364005	FBGN0029504, FBGN0004607, FBGN0002733, FBGN0003866, FBGN0000472, FBGN0028386, FBGN0025525, FBGN0005427, FBGN0005660, FBGN0015396, FBGN0001168, FBGN0024184, FBGN0014467, FBGN0001148, FBGN0010438, FBGN0024321, FBGN0028550, FBGN0000504, FBGN0011766, FBGN0004198, FBGN0000568, FBGN0000567, FBGN0003963, FBGN0004652, FBGN0010228, FBGN0038197	436	417	12980	1.8562	0.543441	0.105961	4.51952
GOTERM_MF_FAT	GO:0003702~RNA polymerase II transcription factor activity	19	4.03397	0.00596761	FBGN0003415, FBGN0014467, FBGN0004607, FBGN0004893, FBGN0003866, FBGN0027592, FBGN0000504, FBGN0023215, FBGN0011766, FBGN0028386, FBGN0030505, FBGN0004198, FBGN0024250, FBGN0005427, FBGN0000568, FBGN0000567, FBGN0004652, FBGN0004858, FBGN0003396	290	257	7918	2.01854	0.947075	0.342847	8.23813
SP_PIR_KEYWORDS	Transcription	24	5.09554	0.00686734	FBGN0001148, FBGN0001168, FBGN0024184, FBGN0003415, FBGN0014467, FBGN0029504, FBGN0004893, FBGN0002733, FBGN0003866, FBGN0027592, FBGN0000504, FBGN0000472, FBGN0011766, FBGN0028386, FBGN0025525, FBGN0004198, FBGN0016081, FBGN0005427, FBGN0000568, FBGN0003963, FBGN0000567, FBGN0004652, FBGN0038197, FBGN0015396	436	393	12980	1.81805	0.77272	0.169059	8.3684
GOTERM_BP_FAT	GO:0051252~regulation of RNA metabolic process	37	7.85563	0.00695857	FBGN0029504, FBGN0026160, FBGN0003415, FBGN0004607, FBGN0002733, FBGN0034886, FBGN0003866, FBGN0027592, FBGN0035626, FBGN0000472, FBGN0003165, FBGN0028386, FBGN0030505, FBGN0039209, FBGN0024250, FBGN0038063, FBGN0005660, FBGN0003396, FBGN0002643, FBGN0003371, FBGN0015396, FBGN0001148, FBGN0014467, FBGN0024184, FBGN0001168, FBGN0004893, FBGN0024321, FBGN0028550, FBGN0000504, FBGN0011766, FBGN00041…	278	678	7937	1.55806	0.999991	0.155411	11.0878
GOTERM_MF_FAT	GO:0043565~sequence-specific DNA binding	16	3.39703	0.020906	FBGN0001148, FBGN0014467, FBGN0029504, FBGN0024184, FBGN0004607, FBGN0024321, FBGN0028550, FBGN0023215, FBGN0039209, FBGN0004198, FBGN0000568, FBGN0000567, FBGN0038063, FBGN0005660, FBGN0038197, FBGN0015396	290	230	7918	1.89937	0.999969	0.610565	26.1747
SP_PIR_KEYWORDS	nucleus	41	8.70488	0.0252798	FBGN0029504, FBGN0003415, FBGN0004607, FBGN0051151, FBGN0002733, FBGN0033845, FBGN0002736, FBGN0003866, FBGN0027592, FBGN0000472, FBGN0011206, FBGN0028386, FBGN0030505, FBGN0025525, FBGN0001219, FBGN0005427, FBGN0005660, FBGN0002643, FBGN0015396, FBGN0001148, FBGN0014467, FBGN0024184, FBGN0001168, FBGN0004893, FBGN0024321, FBGN0028550, FBGN0000504, FBGN0011766, FBGN0004198, FBGN0000568, FBGN00005…	436	869	12980	1.4046	0.995934	0.345226	27.7276
GOTERM_BP_FAT	GO:0006350~transcription	24	5.09554	0.0502303	FBGN0001148, FBGN0001168, FBGN0024184, FBGN0003415, FBGN0014467, FBGN0004893, FBGN0002733, FBGN0003866, FBGN0027592, FBGN0000504, FBGN0000472, FBGN0011766, FBGN0028386, FBGN0030505, FBGN0025525, FBGN0004198, FBGN0016081, FBGN0005427, FBGN0000568, FBGN0003963, FBGN0000567, FBGN0004652, FBGN0038197, FBGN0015396	278	459	7937	1.49283	1	0.481382	57.9932
Annotation Cluster 7	Enrichment Score: 2.2203845051354247
Category	Term	Count	%	PValue	Genes	List Total	Pop Hits	Pop Total	Fold Enrichment	Bonferroni	Benjamini	FDR
GOTERM_BP_FAT	GO:0007611~learning or memory	12	2.54777	6.60405e-05	FBGN0046114, FBGN0014467, FBGN0015380, FBGN0003328, FBGN0000636, FBGN0000479, FBGN0000721, FBGN0003165, FBGN0003996, FBGN0003396, FBGN0003371, FBGN0053207	278	77	7937	4.44941	0.104368	0.00499771	0.111087
GOTERM_BP_FAT	GO:0007612~learning	9	1.91083	0.000581849	FBGN0046114, FBGN0015380, FBGN0003328, FBGN0000636, FBGN0000479, FBGN0000721, FBGN0003396, FBGN0003371, FBGN0053207	278	55	7937	4.67188	0.621443	0.0234139	0.974747
GOTERM_BP_FAT	GO:0008355~olfactory learning	8	1.69851	0.00126116	FBGN0046114, FBGN0015380, FBGN0003328, FBGN0000636, FBGN0000479, FBGN0003396, FBGN0003371, FBGN0053207	278	48	7937	4.75839	0.878302	0.0447548	2.10147
GOTERM_BP_FAT	GO:0007610~behavior	25	5.30786	0.0146583	FBGN0004625, FBGN0003165, FBGN0053207, FBGN0003435, FBGN0046114, FBGN0002526, FBGN0000636, FBGN0001218, FBGN0000479, FBGN0039774, FBGN0000173, FBGN0003371, FBGN0003396, FBGN0014135, FBGN0014467, FBGN0000504, FBGN0003996, FBGN0015380, FBGN0005775, FBGN0003328, FBGN0004652, FBGN0000721, FBGN0041111, FBGN0000242, FBGN0011559	278	429	7937	1.66377	1	0.239547	22.0048
GOTERM_BP_FAT	GO:0042048~olfactory behavior	9	1.91083	0.0175794	FBGN0046114, FBGN0015380, FBGN0003328, FBGN0000636, FBGN0000479, FBGN0041111, FBGN0003396, FBGN0003371, FBGN0053207	278	95	7937	2.70477	1	0.270142	25.8063
GOTERM_BP_FAT	GO:0050890~cognition	20	4.24628	0.0373631	FBGN0014467, FBGN0004625, FBGN0014019, FBGN0003165, FBGN0003996, FBGN0053207, FBGN0046114, FBGN0015380, FBGN0004198, FBGN0000636, FBGN0003328, FBGN0000121, FBGN0000479, FBGN0000721, FBGN0065109, FBGN0000253, FBGN0053197, FBGN0003396, FBGN0003371, FBGN0011672	278	350	7937	1.63145	1	0.427355	47.3163
GOTERM_BP_FAT	GO:0007635~chemosensory behavior	9	1.91083	0.038086	FBGN0046114, FBGN0015380, FBGN0003328, FBGN0000636, FBGN0000479, FBGN0041111, FBGN0003396, FBGN0003371, FBGN0053207	278	110	7937	2.33594	1	0.430812	47.9783
GOTERM_BP_FAT	GO:0050877~neurological system process	26	5.52017	0.0971038	FBGN0004625, FBGN0024179, FBGN0024980, FBGN0003165, FBGN0053207, FBGN0046114, FBGN0001219, FBGN0002526, FBGN0000636, FBGN0000479, FBGN0039774, FBGN0065109, FBGN0000253, FBGN0003371, FBGN0003396, FBGN0011672, FBGN0014467, FBGN0014019, FBGN0003996, FBGN0015380, FBGN0004198, FBGN0003328, FBGN0000121, FBGN0000721, FBGN0053197, FBGN0001145	278	546	7937	1.35954	1	0.644147	82.0778
Annotation Cluster 8	Enrichment Score: 2.152496713967673
Category	Term	Count	%	PValue	Genes	List Total	Pop Hits	Pop Total	Fold Enrichment	Bonferroni	Benjamini	FDR
GOTERM_BP_FAT	GO:0048598~embryonic morphogenesis	21	4.4586	0.000117208	FBGN0028380, FBGN0004893, FBGN0036165, FBGN0005634, FBGN0003866, FBGN0243505, FBGN0003165, FBGN0015513, FBGN0004198, FBGN0033075, FBGN0013984, FBGN0003328, FBGN0002526, FBGN0003963, FBGN0041094, FBGN0043364, FBGN0000163, FBGN0003396, FBGN0002643, FBGN0004364, FBGN0015396	278	226	7937	2.65291	0.177685	0.00649986	0.197077
GOTERM_BP_FAT	GO:0009792~embryonic development ending in birth or egg hatching	18	3.82166	0.00213089	FBGN0036165, FBGN0017572, FBGN0005634, FBGN0003866, FBGN0000472, FBGN0003165, FBGN0028386, FBGN0015513, FBGN0001219, FBGN0013984, FBGN0003328, FBGN0011706, FBGN0003963, FBGN0041094, FBGN0016059, FBGN0043364, FBGN0003396, FBGN0015396	278	224	7937	2.29423	0.971568	0.0687289	3.5264
GOTERM_BP_FAT	GO:0001700~embryonic development via the syncytial blastoderm	17	3.60934	0.00335905	FBGN0036165, FBGN0017572, FBGN0005634, FBGN0003866, FBGN0003165, FBGN0028386, FBGN0015513, FBGN0001219, FBGN0013984, FBGN0003328, FBGN0011706, FBGN0003963, FBGN0041094, FBGN0016059, FBGN0043364, FBGN0003396, FBGN0015396	278	214	7937	2.26802	0.99636	0.0922826	5.5054
GOTERM_BP_FAT	GO:0048729~tissue morphogenesis	18	3.82166	0.00583595	FBGN0014135, FBGN0005634, FBGN0003866, FBGN0243505, FBGN0001085, FBGN0015513, FBGN0014388, FBGN0013984, FBGN0003328, FBGN0000463, FBGN0003963, FBGN0010113, FBGN0043364, FBGN0000163, FBGN0011739, FBGN0003396, FBGN0002643, FBGN0015396	278	247	7937	2.08059	0.999943	0.13954	9.38098
GOTERM_BP_FAT	GO:0002009~morphogenesis of an epithelium	16	3.39703	0.0121953	FBGN0014135, FBGN0005634, FBGN0243505, FBGN0001085, FBGN0015513, FBGN0014388, FBGN0013984, FBGN0003328, FBGN0000463, FBGN0003963, FBGN0010113, FBGN0043364, FBGN0000163, FBGN0011739, FBGN0003396, FBGN0015396	278	225	7937	2.03025	1	0.211899	18.658
GOTERM_BP_FAT	GO:0060429~epithelium development	16	3.39703	0.0176957	FBGN0014135, FBGN0005634, FBGN0243505, FBGN0001085, FBGN0015513, FBGN0014388, FBGN0013984, FBGN0003328, FBGN0000463, FBGN0003963, FBGN0010113, FBGN0043364, FBGN0000163, FBGN0011739, FBGN0003396, FBGN0015396	278	235	7937	1.94385	1	0.269239	25.9539
GOTERM_BP_FAT	GO:0016331~morphogenesis of embryonic epithelium	10	2.12314	0.0241573	FBGN0013984, FBGN0003328, FBGN0003963, FBGN0005634, FBGN0243505, FBGN0043364, FBGN0000163, FBGN0015513, FBGN0003396, FBGN0015396	278	120	7937	2.3792	1	0.329768	33.7381
GOTERM_BP_FAT	GO:0001738~morphogenesis of a polarized epithelium	7	1.4862	0.034794	FBGN0014388, FBGN0000463, FBGN0005634, FBGN0243505, FBGN0001085, FBGN0043364, FBGN0000163	278	70	7937	2.85504	1	0.410056	44.8993
GOTERM_BP_FAT	GO:0007391~dorsal closure	8	1.69851	0.0477608	FBGN0013984, FBGN0003328, FBGN0003963, FBGN0005634, FBGN0043364, FBGN0015513, FBGN0003396, FBGN0015396	278	95	7937	2.40424	1	0.477039	56.1168
Annotation Cluster 9	Enrichment Score: 2.137955197319965
Category	Term	Count	%	PValue	Genes	List Total	Pop Hits	Pop Total	Fold Enrichment	Bonferroni	Benjamini	FDR
GOTERM_BP_FAT	GO:0045165~cell fate commitment	19	4.03397	0.00123676	FBGN0003415, FBGN0001168, FBGN0011666, FBGN0035626, FBGN0001085, FBGN0003165, FBGN0011591, FBGN0003295, FBGN0004198, FBGN0000463, FBGN0003963, FBGN0017397, FBGN0001402, FBGN0003892, FBGN0000163, FBGN0011739, FBGN0002643, FBGN0002945, FBGN0015396	278	232	7937	2.33818	0.873236	0.0448609	2.0612
GOTERM_BP_FAT	GO:0008356~asymmetric cell division	8	1.69851	0.0038297	FBGN0013984, FBGN0011666, FBGN0000463, FBGN0001085, FBGN0003165, FBGN0003892, FBGN0000163, FBGN0002643	278	58	7937	3.93798	0.998345	0.10286	6.25361
GOTERM_BP_FAT	GO:0001709~cell fate determination	9	1.91083	0.0814115	FBGN0004198, FBGN0011666, FBGN0003963, FBGN0017397, FBGN0001085, FBGN0003165, FBGN0000163, FBGN0002643, FBGN0015396	278	129	7937	1.99189	1	0.608819	76.0486
Annotation Cluster 10	Enrichment Score: 2.003802505008542
Category	Term	Count	%	PValue	Genes	List Total	Pop Hits	Pop Total	Fold Enrichment	Bonferroni	Benjamini	FDR
GOTERM_BP_FAT	GO:0007155~cell adhesion	15	3.18471	0.0030028	FBGN0022800, FBGN0004449, FBGN0001085, FBGN0260004, FBGN0005775, FBGN0000636, FBGN0003328, FBGN0002526, FBGN0000463, FBGN0017397, FBGN0001402, FBGN0036101, FBGN0000163, FBGN0004364, FBGN0001257	278	174	7937	2.46124	0.99339	0.0857296	4.93533
GOTERM_BP_FAT	GO:0022610~biological adhesion	15	3.18471	0.00598911	FBGN0022800, FBGN0004449, FBGN0001085, FBGN0260004, FBGN0005775, FBGN0000636, FBGN0003328, FBGN0002526, FBGN0000463, FBGN0017397, FBGN0001402, FBGN0036101, FBGN0000163, FBGN0004364, FBGN0001257	278	188	7937	2.27795	0.999956	0.140932	9.61565
GOTERM_BP_FAT	GO:0016337~cell-cell adhesion	6	1.27389	0.054163	FBGN0005775, FBGN0022800, FBGN0003328, FBGN0000636, FBGN0001085, FBGN0000163	278	59	7937	2.90343	1	0.500211	60.8266
Annotation Cluster 11	Enrichment Score: 1.9465029611345874
Category	Term	Count	%	PValue	Genes	List Total	Pop Hits	Pop Total	Fold Enrichment	Bonferroni	Benjamini	FDR
GOTERM_MF_FAT	GO:0008081~phosphoric diester hydrolase activity	6	1.27389	0.00361435	FBGN0004625, FBGN0033075, FBGN0034886, FBGN0000479, FBGN0085370, FBGN0034997	290	29	7918	5.64899	0.831001	0.256443	5.06799
INTERPRO	IPR003607:Metal-dependent phosphohydrolase, HD region	4	0.849257	0.00466679	FBGN0028380, FBGN0034886, FBGN0000479, FBGN0085370	370	10	10196	11.0227	0.954161	0.954161	6.75808
SMART	SM00471:HDc	4	0.849257	0.00737108	FBGN0028380, FBGN0034886, FBGN0000479, FBGN0085370	207	10	4824	9.32174	0.713589	0.713589	8.62234
GOTERM_MF_FAT	GO:0004115~3',5'-cyclic-AMP phosphodiesterase activity	3	0.636943	0.00758657	FBGN0034886, FBGN0000479, FBGN0085370	290	4	7918	20.4776	0.976227	0.373371	10.3616
INTERPRO	IPR002073:3'5'-cyclic nucleotide phosphodiesterase	3	0.636943	0.0243134	FBGN0034886, FBGN0000479, FBGN0085370	370	7	10196	11.81	1	0.960996	30.8016
GOTERM_MF_FAT	GO:0004114~3',5'-cyclic-nucleotide phosphodiesterase activity	3	0.636943	0.0321369	FBGN0034886, FBGN0000479, FBGN0085370	290	8	7918	10.2388	1	0.708792	37.4487
GOTERM_MF_FAT	GO:0004112~cyclic-nucleotide phosphodiesterase activity	3	0.636943	0.0321369	FBGN0034886, FBGN0000479, FBGN0085370	290	8	7918	10.2388	1	0.708792	37.4487
Annotation Cluster 12	Enrichment Score: 1.7914362939679287
Category	Term	Count	%	PValue	Genes	List Total	Pop Hits	Pop Total	Fold Enrichment	Bonferroni	Benjamini	FDR
GOTERM_BP_FAT	GO:0006928~cell motion	25	5.30786	0.000154205	FBGN0001301, FBGN0003165, FBGN0038853, FBGN0003435, FBGN0003295, FBGN0001219, FBGN0002526, FBGN0000636, FBGN0000463, FBGN0016059, FBGN0014135, FBGN0250823, FBGN0005634, FBGN0014133, FBGN0015380, FBGN0013984, FBGN0003328, FBGN0017397, FBGN0086902, FBGN0003204, FBGN0036101, FBGN0003892, FBGN0000163, FBGN0085408, FBGN0031888	278	305	7937	2.34019	0.226932	0.00732698	0.259209
GOTERM_BP_FAT	GO:0016477~cell migration	13	2.76008	0.0192894	FBGN0014135, FBGN0250823, FBGN0005634, FBGN0001301, FBGN0003165, FBGN0003295, FBGN0003328, FBGN0000463, FBGN0017397, FBGN0086902, FBGN0000163, FBGN0085408, FBGN0031888	278	175	7937	2.12088	1	0.284761	27.95
GOTERM_BP_FAT	GO:0048870~cell motility	13	2.76008	0.0304287	FBGN0014135, FBGN0250823, FBGN0005634, FBGN0001301, FBGN0003165, FBGN0003295, FBGN0003328, FBGN0000463, FBGN0017397, FBGN0086902, FBGN0000163, FBGN0085408, FBGN0031888	278	187	7937	1.98478	1	0.382454	40.5518
GOTERM_BP_FAT	GO:0051674~localization of cell	13	2.76008	0.0421429	FBGN0014135, FBGN0250823, FBGN0005634, FBGN0001301, FBGN0003165, FBGN0003295, FBGN0003328, FBGN0000463, FBGN0017397, FBGN0086902, FBGN0000163, FBGN0085408, FBGN0031888	278	196	7937	1.89365	1	0.447829	51.55
GOTERM_BP_FAT	GO:0007297~ovarian follicle cell migration	5	1.06157	0.28933	FBGN0000463, FBGN0005634, FBGN0001301, FBGN0086902, FBGN0000163	278	78	7937	1.83015	1	0.89493	99.6811
Annotation Cluster 13	Enrichment Score: 1.7726745364808618
Category	Term	Count	%	PValue	Genes	List Total	Pop Hits	Pop Total	Fold Enrichment	Bonferroni	Benjamini	FDR
GOTERM_BP_FAT	GO:0060538~skeletal muscle organ development	9	1.91083	0.000743468	FBGN0015380, FBGN0003887, FBGN0024179, FBGN0005634, FBGN0017397, FBGN0004133, FBGN0015513, FBGN0259745, FBGN0003371	278	57	7937	4.50795	0.710994	0.0291225	1.24391
GOTERM_BP_FAT	GO:0042692~muscle cell differentiation	9	1.91083	0.00407112	FBGN0041096, FBGN0014388, FBGN0024179, FBGN0005634, FBGN0017397, FBGN0004133, FBGN0026179, FBGN0015513, FBGN0003371	278	74	7937	3.47234	0.998896	0.107274	6.63525
GOTERM_BP_FAT	GO:0051146~striated muscle cell differentiation	8	1.69851	0.0072138	FBGN0041096, FBGN0014388, FBGN0024179, FBGN0005634, FBGN0004133, FBGN0026179, FBGN0015513, FBGN0003371	278	65	7937	3.51389	0.999994	0.158543	11.4716
GOTERM_BP_FAT	GO:0060537~muscle tissue development	5	1.06157	0.0535336	FBGN0024179, FBGN0004133, FBGN0011766, FBGN0015513, FBGN0003371	278	41	7937	3.48175	1	0.498643	60.3855
GOTERM_BP_FAT	GO:0007519~skeletal muscle tissue development	4	0.849257	0.121714	FBGN0024179, FBGN0004133, FBGN0015513, FBGN0003371	278	35	7937	3.2629	1	0.699821	88.7436
GOTERM_BP_FAT	GO:0014706~striated muscle tissue development	4	0.849257	0.162497	FBGN0024179, FBGN0004133, FBGN0015513, FBGN0003371	278	40	7937	2.85504	1	0.767289	94.9433
Annotation Cluster 14	Enrichment Score: 1.6566790201959036
Category	Term	Count	%	PValue	Genes	List Total	Pop Hits	Pop Total	Fold Enrichment	Bonferroni	Benjamini	FDR
GOTERM_BP_FAT	GO:0042692~muscle cell differentiation	9	1.91083	0.00407112	FBGN0041096, FBGN0014388, FBGN0024179, FBGN0005634, FBGN0017397, FBGN0004133, FBGN0026179, FBGN0015513, FBGN0003371	278	74	7937	3.47234	0.998896	0.107274	6.63525
GOTERM_BP_FAT	GO:0051146~striated muscle cell differentiation	8	1.69851	0.0072138	FBGN0041096, FBGN0014388, FBGN0024179, FBGN0005634, FBGN0004133, FBGN0026179, FBGN0015513, FBGN0003371	278	65	7937	3.51389	0.999994	0.158543	11.4716
GOTERM_BP_FAT	GO:0014902~myotube differentiation	4	0.849257	0.0444644	FBGN0041096, FBGN0004133, FBGN0026179, FBGN0015513	278	23	7937	4.96528	1	0.463251	53.4888
GOTERM_BP_FAT	GO:0007520~myoblast fusion	4	0.849257	0.0444644	FBGN0041096, FBGN0004133, FBGN0026179, FBGN0015513	278	23	7937	4.96528	1	0.463251	53.4888
GOTERM_BP_FAT	GO:0006949~syncytium formation	4	0.849257	0.0444644	FBGN0041096, FBGN0004133, FBGN0026179, FBGN0015513	278	23	7937	4.96528	1	0.463251	53.4888
GOTERM_BP_FAT	GO:0000768~syncytium formation by plasma membrane fusion	4	0.849257	0.0444644	FBGN0041096, FBGN0004133, FBGN0026179, FBGN0015513	278	23	7937	4.96528	1	0.463251	53.4888
Annotation Cluster 15	Enrichment Score: 1.596966914330506
Category	Term	Count	%	PValue	Genes	List Total	Pop Hits	Pop Total	Fold Enrichment	Bonferroni	Benjamini	FDR
GOTERM_BP_FAT	GO:0060541~respiratory system development	15	3.18471	0.000883212	FBGN0001168, FBGN0014135, FBGN0065092, FBGN0004390, FBGN0011202, FBGN0003295, FBGN0014388, FBGN0004198, FBGN0003328, FBGN0015777, FBGN0000463, FBGN0004858, FBGN0010113, FBGN0065109, FBGN0011739	278	153	7937	2.79905	0.77116	0.0337146	1.47609
GOTERM_BP_FAT	GO:0007424~open tracheal system development	15	3.18471	0.000883212	FBGN0001168, FBGN0014135, FBGN0065092, FBGN0004390, FBGN0011202, FBGN0003295, FBGN0014388, FBGN0004198, FBGN0003328, FBGN0015777, FBGN0000463, FBGN0004858, FBGN0010113, FBGN0065109, FBGN0011739	278	153	7937	2.79905	0.77116	0.0337146	1.47609
GOTERM_BP_FAT	GO:0007430~terminal branching, open tracheal system	4	0.849257	0.00563343	FBGN0014135, FBGN0014388, FBGN0010113, FBGN0011739	278	11	7937	10.3819	0.99992	0.136986	9.06979
GOTERM_BP_FAT	GO:0035239~tube morphogenesis	9	1.91083	0.0087387	FBGN0014135, FBGN0001168, FBGN0065092, FBGN0004198, FBGN0014388, FBGN0004390, FBGN0005634, FBGN0010113, FBGN0011739	278	84	7937	3.05897	1	0.177429	13.7325
GOTERM_BP_FAT	GO:0035295~tube development	9	1.91083	0.0219992	FBGN0014135, FBGN0001168, FBGN0065092, FBGN0004198, FBGN0014388, FBGN0004390, FBGN0005634, FBGN0010113, FBGN0011739	278	99	7937	2.59549	1	0.310139	31.2283
GOTERM_BP_FAT	GO:0060446~branching involved in open tracheal system development	4	0.849257	0.154031	FBGN0014135, FBGN0014388, FBGN0010113, FBGN0011739	278	39	7937	2.92824	1	0.752388	94.0106
GOTERM_BP_FAT	GO:0048754~branching morphogenesis of a tube	4	0.849257	0.154031	FBGN0014135, FBGN0014388, FBGN0010113, FBGN0011739	278	39	7937	2.92824	1	0.752388	94.0106
GOTERM_BP_FAT	GO:0007426~tracheal outgrowth, open tracheal system	3	0.636943	0.165438	FBGN0014135, FBGN0014388, FBGN0004390	278	21	7937	4.07862	1	0.770618	95.2339
GOTERM_BP_FAT	GO:0060562~epithelial tube morphogenesis	4	0.849257	0.17983	FBGN0014135, FBGN0014388, FBGN0010113, FBGN0011739	278	42	7937	2.71908	1	0.79001	96.4435
GOTERM_BP_FAT	GO:0001763~morphogenesis of a branching structure	4	0.849257	0.17983	FBGN0014135, FBGN0014388, FBGN0010113, FBGN0011739	278	42	7937	2.71908	1	0.79001	96.4435
Annotation Cluster 16	Enrichment Score: 1.5398723380282142
Category	Term	Count	%	PValue	Genes	List Total	Pop Hits	Pop Total	Fold Enrichment	Bonferroni	Benjamini	FDR
GOTERM_BP_FAT	GO:0035218~leg disc development	7	1.4862	0.00824395	FBGN0003295, FBGN0004893, FBGN0000463, FBGN0004858, FBGN0003866, FBGN0000242, FBGN0025525	278	51	7937	3.91868	0.999999	0.174603	13.005
GOTERM_BP_FAT	GO:0035110~leg morphogenesis	6	1.27389	0.0108822	FBGN0004893, FBGN0000463, FBGN0003866, FBGN0000242, FBGN0011591, FBGN0025525	278	39	7937	4.39236	1	0.204093	16.8188
GOTERM_BP_FAT	GO:0035108~limb morphogenesis	6	1.27389	0.0120914	FBGN0004893, FBGN0000463, FBGN0003866, FBGN0000242, FBGN0011591, FBGN0025525	278	40	7937	4.28255	1	0.212478	18.5138
GOTERM_BP_FAT	GO:0060173~limb development	6	1.27389	0.0120914	FBGN0004893, FBGN0000463, FBGN0003866, FBGN0000242, FBGN0011591, FBGN0025525	278	40	7937	4.28255	1	0.212478	18.5138
GOTERM_BP_FAT	GO:0035285~appendage segmentation	4	0.849257	0.0198917	FBGN0004893, FBGN0000463, FBGN0000242, FBGN0011591	278	17	7937	6.71773	1	0.289782	28.6911
GOTERM_BP_FAT	GO:0035286~leg segmentation	4	0.849257	0.0198917	FBGN0004893, FBGN0000463, FBGN0000242, FBGN0011591	278	17	7937	6.71773	1	0.289782	28.6911
GOTERM_BP_FAT	GO:0035214~eye-antennal disc development	7	1.4862	0.0205024	FBGN0004198, FBGN0000463, FBGN0016081, FBGN0004858, FBGN0003866, FBGN0003892, FBGN0025525	278	62	7937	3.22343	1	0.294772	29.4353
GOTERM_BP_FAT	GO:0035111~leg joint morphogenesis	3	0.636943	0.0636059	FBGN0004893, FBGN0000463, FBGN0011591	278	12	7937	7.13759	1	0.540633	66.9133
GOTERM_BP_FAT	GO:0007480~imaginal disc-derived leg morphogenesis	4	0.849257	0.0788816	FBGN0004893, FBGN0000463, FBGN0003866, FBGN0025525	278	29	7937	3.93798	1	0.601631	74.9139
GOTERM_BP_FAT	GO:0035127~post-embryonic limb morphogenesis	4	0.849257	0.0788816	FBGN0004893, FBGN0000463, FBGN0003866, FBGN0025525	278	29	7937	3.93798	1	0.601631	74.9139
GOTERM_BP_FAT	GO:0035109~imaginal disc-derived limb morphogenesis	4	0.849257	0.085483	FBGN0004893, FBGN0000463, FBGN0003866, FBGN0025525	278	30	7937	3.80671	1	0.620327	77.774
GOTERM_BP_FAT	GO:0007478~leg disc morphogenesis	4	0.849257	0.0923109	FBGN0004893, FBGN0000463, FBGN0003866, FBGN0025525	278	31	7937	3.68392	1	0.638197	80.4076
Annotation Cluster 17	Enrichment Score: 1.429064451692673
Category	Term	Count	%	PValue	Genes	List Total	Pop Hits	Pop Total	Fold Enrichment	Bonferroni	Benjamini	FDR
GOTERM_BP_FAT	GO:0032504~multicellular organism reproduction	40	8.49257	0.0125803	FBGN0002736, FBGN0001301, FBGN0001098, FBGN0000472, FBGN0003165, FBGN0011206, FBGN0000570, FBGN0028386, FBGN0011202, FBGN0033438, FBGN0000636, FBGN0000463, FBGN0000479, FBGN0015399, FBGN0003371, FBGN0011666, FBGN0250823, FBGN0010263, FBGN0030235, FBGN0005634, FBGN0259217, FBGN0000504, FBGN0002842, FBGN0085375, FBGN0011766, FBGN0011591, FBGN0011596, FBGN0004198, FBGN0014388, FBGN0013984, FBGN00117…	278	778	7937	1.46788	1	0.215627	19.1899
GOTERM_BP_FAT	GO:0048609~reproductive process in a multicellular organism	40	8.49257	0.0125803	FBGN0002736, FBGN0001301, FBGN0001098, FBGN0000472, FBGN0003165, FBGN0011206, FBGN0000570, FBGN0028386, FBGN0011202, FBGN0033438, FBGN0000636, FBGN0000463, FBGN0000479, FBGN0015399, FBGN0003371, FBGN0011666, FBGN0250823, FBGN0010263, FBGN0030235, FBGN0005634, FBGN0259217, FBGN0000504, FBGN0002842, FBGN0085375, FBGN0011766, FBGN0011591, FBGN0011596, FBGN0004198, FBGN0014388, FBGN0013984, FBGN00117…	278	778	7937	1.46788	1	0.215627	19.1899
GOTERM_BP_FAT	GO:0019953~sexual reproduction	38	8.06794	0.0140879	FBGN0002736, FBGN0001301, FBGN0000472, FBGN0003165, FBGN0011206, FBGN0000570, FBGN0028386, FBGN0011202, FBGN0033438, FBGN0000636, FBGN0000463, FBGN0000479, FBGN0015399, FBGN0003371, FBGN0011666, FBGN0250823, FBGN0010263, FBGN0030235, FBGN0005634, FBGN0259217, FBGN0000504, FBGN0002842, FBGN0085375, FBGN0011766, FBGN0011591, FBGN0011596, FBGN0004198, FBGN0014388, FBGN0013984, FBGN0011706, FBGN00323…	278	735	7937	1.47607	1	0.233612	21.2415
GOTERM_BP_FAT	GO:0007276~gamete generation	37	7.85563	0.0153526	FBGN0002736, FBGN0001301, FBGN0000472, FBGN0003165, FBGN0000570, FBGN0028386, FBGN0011206, FBGN0011202, FBGN0033438, FBGN0000636, FBGN0000463, FBGN0000479, FBGN0015399, FBGN0003371, FBGN0011666, FBGN0250823, FBGN0010263, FBGN0030235, FBGN0005634, FBGN0259217, FBGN0000504, FBGN0002842, FBGN0085375, FBGN0011766, FBGN0011591, FBGN0011596, FBGN0004198, FBGN0014388, FBGN0013984, FBGN0011706, FBGN00323…	278	715	7937	1.47743	1	0.247053	22.9246
GOTERM_BP_FAT	GO:0003006~reproductive developmental process	27	5.73248	0.0297887	FBGN0002736, FBGN0001301, FBGN0003165, FBGN0028386, FBGN0000570, FBGN0011206, FBGN0025525, FBGN0011202, FBGN0000636, FBGN0000463, FBGN0003371, FBGN0011666, FBGN0010263, FBGN0005634, FBGN0259217, FBGN0000504, FBGN0002842, FBGN0011766, FBGN0011591, FBGN0011596, FBGN0013984, FBGN0014388, FBGN0004198, FBGN0004652, FBGN0086902, FBGN0003892, FBGN0000163	278	506	7937	1.52344	1	0.378836	39.8879
GOTERM_BP_FAT	GO:0007292~female gamete generation	26	5.52017	0.0971038	FBGN0002736, FBGN0001301, FBGN0000472, FBGN0003165, FBGN0028386, FBGN0033438, FBGN0000636, FBGN0000463, FBGN0000479, FBGN0015399, FBGN0003371, FBGN0010263, FBGN0005634, FBGN0259217, FBGN0011766, FBGN0011591, FBGN0013984, FBGN0014388, FBGN0004198, FBGN0011706, FBGN0000568, FBGN0000567, FBGN0086902, FBGN0003204, FBGN0003892, FBGN0000163	278	546	7937	1.35954	1	0.644147	82.0778
GOTERM_BP_FAT	GO:0030707~ovarian follicle cell development	12	2.54777	0.102666	FBGN0004198, FBGN0014388, FBGN0000636, FBGN0000463, FBGN0005634, FBGN0001301, FBGN0086902, FBGN0011766, FBGN0003892, FBGN0028386, FBGN0000163, FBGN0003371	278	204	7937	1.67943	1	0.656925	83.848
GOTERM_BP_FAT	GO:0048610~reproductive cellular process	24	5.09554	0.104584	FBGN0011666, FBGN0002736, FBGN0005634, FBGN0085375, FBGN0001301, FBGN0002842, FBGN0003165, FBGN0011766, FBGN0011206, FBGN0000570, FBGN0028386, FBGN0011596, FBGN0011202, FBGN0004198, FBGN0013984, FBGN0014388, FBGN0011706, FBGN0000636, FBGN0000463, FBGN0086902, FBGN0003892, FBGN0000163, FBGN0026620, FBGN0003371	278	500	7937	1.37042	1	0.661936	84.4193
GOTERM_BP_FAT	GO:0048477~oogenesis	25	5.30786	0.12937	FBGN0002736, FBGN0001301, FBGN0000472, FBGN0003165, FBGN0028386, FBGN0033438, FBGN0000636, FBGN0000463, FBGN0000479, FBGN0015399, FBGN0003371, FBGN0010263, FBGN0005634, FBGN0259217, FBGN0011766, FBGN0011591, FBGN0014388, FBGN0004198, FBGN0011706, FBGN0000568, FBGN0000567, FBGN0086902, FBGN0003204, FBGN0003892, FBGN0000163	278	539	7937	1.32423	1	0.711518	90.2858
Annotation Cluster 18	Enrichment Score: 1.4138624026492235
Category	Term	Count	%	PValue	Genes	List Total	Pop Hits	Pop Total	Fold Enrichment	Bonferroni	Benjamini	FDR
GOTERM_BP_FAT	GO:0008356~asymmetric cell division	8	1.69851	0.0038297	FBGN0013984, FBGN0011666, FBGN0000463, FBGN0001085, FBGN0003165, FBGN0003892, FBGN0000163, FBGN0002643	278	58	7937	3.93798	0.998345	0.10286	6.25361
GOTERM_BP_FAT	GO:0051301~cell division	14	2.9724	0.0275645	FBGN0011666, FBGN0005634, FBGN0001085, FBGN0003165, FBGN0011206, FBGN0011202, FBGN0013984, FBGN0000463, FBGN0001402, FBGN0015399, FBGN0041111, FBGN0003892, FBGN0000163, FBGN0002643	278	205	7937	1.94978	1	0.358725	37.5261
GOTERM_BP_FAT	GO:0017145~stem cell division	6	1.27389	0.0317237	FBGN0013984, FBGN0011666, FBGN0001402, FBGN0003165, FBGN0003892, FBGN0000163	278	51	7937	3.35887	1	0.389589	41.874
GOTERM_BP_FAT	GO:0042078~germ-line stem cell division	4	0.849257	0.0725147	FBGN0013984, FBGN0011666, FBGN0003165, FBGN0003892	278	28	7937	4.07862	1	0.574586	71.8304
GOTERM_BP_FAT	GO:0007281~germ cell development	11	2.33546	0.351046	FBGN0013984, FBGN0011666, FBGN0000463, FBGN0002736, FBGN0002842, FBGN0003165, FBGN0000570, FBGN0011206, FBGN0003892, FBGN0000163, FBGN0011596	278	243	7937	1.2924	1	0.932986	99.9309
Annotation Cluster 19	Enrichment Score: 1.4056079143887823
Category	Term	Count	%	PValue	Genes	List Total	Pop Hits	Pop Total	Fold Enrichment	Bonferroni	Benjamini	FDR
GOTERM_BP_FAT	GO:0007365~periodic partitioning	8	1.69851	0.00253902	FBGN0001148, FBGN0001168, FBGN0004893, FBGN0004449, FBGN0041111, FBGN0003892, FBGN0003371, FBGN0002945	278	54	7937	4.22968	0.985636	0.0769362	4.18834
GOTERM_BP_FAT	GO:0007367~segment polarity determination	4	0.849257	0.154031	FBGN0001148, FBGN0003892, FBGN0003371, FBGN0002945	278	39	7937	2.92824	1	0.752388	94.0106
SP_PIR_KEYWORDS	Segmentation polarity protein	3	0.636943	0.155203	FBGN0001148, FBGN0003892, FBGN0003371	436	21	12980	4.25295	1	0.677992	88.2226
Annotation Cluster 20	Enrichment Score: 1.3269206585040185
Category	Term	Count	%	PValue	Genes	List Total	Pop Hits	Pop Total	Fold Enrichment	Bonferroni	Benjamini	FDR
GOTERM_CC_FAT	GO:0005578~proteinaceous extracellular matrix	7	1.4862	0.00821596	FBGN0033438, FBGN0002526, FBGN0004449, FBGN0003137, FBGN0001402, FBGN0031902, FBGN0039155	172	50	4786	3.89558	0.835809	0.260012	9.96208
GOTERM_CC_FAT	GO:0031012~extracellular matrix	7	1.4862	0.0108717	FBGN0033438, FBGN0002526, FBGN0004449, FBGN0003137, FBGN0001402, FBGN0031902, FBGN0039155	172	53	4786	3.67508	0.90873	0.258619	12.9811
GOTERM_CC_FAT	GO:0044421~extracellular region part	12	2.54777	0.0184734	FBGN0041182, FBGN0033438, FBGN0002526, FBGN0004449, FBGN0032888, FBGN0001301, FBGN0003137, FBGN0001402, FBGN0031902, FBGN0039155, FBGN0010385, FBGN0001257	172	151	4786	2.2113	0.983152	0.252992	21.1151
GOTERM_CC_FAT	GO:0005604~basement membrane	3	0.636943	0.0662215	FBGN0002526, FBGN0003137, FBGN0001402	172	12	4786	6.9564	1	0.451298	58.1688
GOTERM_CC_FAT	GO:0044420~extracellular matrix part	3	0.636943	0.0764727	FBGN0002526, FBGN0003137, FBGN0001402	172	13	4786	6.42129	1	0.488341	63.6488
SP_PIR_KEYWORDS	extracellular matrix	3	0.636943	0.131891	FBGN0002526, FBGN0003137, FBGN0031902	436	19	12980	4.70063	1	0.662451	83.3667
GOTERM_CC_FAT	GO:0005576~extracellular region	20	4.24628	0.467016	FBGN0014135, FBGN0004449, FBGN0001301, FBGN0003137, FBGN0041710, FBGN0039155, FBGN0033438, FBGN0041182, FBGN0002526, FBGN0040609, FBGN0039774, FBGN0032888, FBGN0053542, FBGN0001402, FBGN0020416, FBGN0031902, FBGN0013763, FBGN0010385, FBGN0011559, FBGN0001257	172	512	4786	1.08694	1	0.953226	99.9666
Annotation Cluster 21	Enrichment Score: 1.2863666894665364
Category	Term	Count	%	PValue	Genes	List Total	Pop Hits	Pop Total	Fold Enrichment	Bonferroni	Benjamini	FDR
GOTERM_BP_FAT	GO:0042692~muscle cell differentiation	9	1.91083	0.00407112	FBGN0041096, FBGN0014388, FBGN0024179, FBGN0005634, FBGN0017397, FBGN0004133, FBGN0026179, FBGN0015513, FBGN0003371	278	74	7937	3.47234	0.998896	0.107274	6.63525
GOTERM_BP_FAT	GO:0051146~striated muscle cell differentiation	8	1.69851	0.0072138	FBGN0041096, FBGN0014388, FBGN0024179, FBGN0005634, FBGN0004133, FBGN0026179, FBGN0015513, FBGN0003371	278	65	7937	3.51389	0.999994	0.158543	11.4716
GOTERM_BP_FAT	GO:0055001~muscle cell development	4	0.849257	0.206694	FBGN0014388, FBGN0024179, FBGN0005634, FBGN0003371	278	45	7937	2.53781	1	0.821867	97.9695
GOTERM_BP_FAT	GO:0055002~striated muscle cell development	4	0.849257	0.206694	FBGN0014388, FBGN0024179, FBGN0005634, FBGN0003371	278	45	7937	2.53781	1	0.821867	97.9695
GOTERM_BP_FAT	GO:0048747~muscle fiber development	3	0.636943	0.294873	FBGN0014388, FBGN0024179, FBGN0003371	278	31	7937	2.76294	1	0.898399	99.7205
Annotation Cluster 22	Enrichment Score: 1.2811201138935944
Category	Term	Count	%	PValue	Genes	List Total	Pop Hits	Pop Total	Fold Enrichment	Bonferroni	Benjamini	FDR
GOTERM_MF_FAT	GO:0003779~actin binding	14	2.9724	0.000481818	FBGN0083919, FBGN0065092, FBGN0065080, FBGN0052138, FBGN0005634, FBGN0014133, FBGN0001301, FBGN0030955, FBGN0051536, FBGN0011202, FBGN0020254, FBGN0086347, FBGN0085408, FBGN0053558	290	122	7918	3.13318	0.210716	0.075846	0.689842
GOTERM_MF_FAT	GO:0008092~cytoskeletal protein binding	19	4.03397	0.000993498	FBGN0033212, FBGN0083919, FBGN0065092, FBGN0001612, FBGN0065080, FBGN0052138, FBGN0005634, FBGN0014133, FBGN0001301, FBGN0030955, FBGN0051536, FBGN0011202, FBGN0020254, FBGN0086347, FBGN0040395, FBGN0000253, FBGN0026620, FBGN0085408, FBGN0053558	290	218	7918	2.37966	0.386178	0.0929975	1.41759
GOTERM_CC_FAT	GO:0005856~cytoskeleton	18	3.82166	0.120735	FBGN0083919, FBGN0065092, FBGN0001612, FBGN0003887, FBGN0065080, FBGN0033845, FBGN0005634, FBGN0001301, FBGN0051536, FBGN0038853, FBGN0011202, FBGN0038785, FBGN0020254, FBGN0086347, FBGN0003890, FBGN0000253, FBGN0026620, FBGN0085408	172	351	4786	1.42695	1	0.634459	80.5375
GOTERM_CC_FAT	GO:0044430~cytoskeletal part	12	2.54777	0.450144	FBGN0065092, FBGN0001612, FBGN0003887, FBGN0086347, FBGN0033845, FBGN0005634, FBGN0003890, FBGN0000253, FBGN0026620, FBGN0085408, FBGN0038785, FBGN0011202	172	287	4786	1.16344	1	0.949049	99.9503
GOTERM_CC_FAT	GO:0043228~non-membrane-bounded organelle	29	6.15711	0.889246	FBGN0083919, FBGN0065092, FBGN0051151, FBGN0003887, FBGN0001612, FBGN0033845, FBGN0001301, FBGN0002716, FBGN0051536, FBGN0038853, FBGN0025525, FBGN0011202, FBGN0087021, FBGN0038996, FBGN0000253, FBGN0035158, FBGN0015396, FBGN0010438, FBGN0065080, FBGN0005634, FBGN0002842, FBGN0038785, FBGN0020254, FBGN0086347, FBGN0010228, FBGN0086902, FBGN0003890, FBGN0026620, FBGN0085408	172	943	4786	0.855718	1	0.999524	100
GOTERM_CC_FAT	GO:0043232~intracellular non-membrane-bounded organelle	29	6.15711	0.889246	FBGN0083919, FBGN0065092, FBGN0051151, FBGN0003887, FBGN0001612, FBGN0033845, FBGN0001301, FBGN0002716, FBGN0051536, FBGN0038853, FBGN0025525, FBGN0011202, FBGN0087021, FBGN0038996, FBGN0000253, FBGN0035158, FBGN0015396, FBGN0010438, FBGN0065080, FBGN0005634, FBGN0002842, FBGN0038785, FBGN0020254, FBGN0086347, FBGN0010228, FBGN0086902, FBGN0003890, FBGN0026620, FBGN0085408	172	943	4786	0.855718	1	0.999524	100
Annotation Cluster 23	Enrichment Score: 1.2784340171573592
Category	Term	Count	%	PValue	Genes	List Total	Pop Hits	Pop Total	Fold Enrichment	Bonferroni	Benjamini	FDR
GOTERM_BP_FAT	GO:0007431~salivary gland development	14	2.9724	0.00109505	FBGN0001168, FBGN0001148, FBGN0005634, FBGN0003866, FBGN0001085, FBGN0015380, FBGN0024250, FBGN0003328, FBGN0011706, FBGN0000568, FBGN0000567, FBGN0000565, FBGN0043364, FBGN0031888	278	139	7937	2.87558	0.839368	0.0407082	1.82707
GOTERM_BP_FAT	GO:0035272~exocrine system development	14	2.9724	0.00109505	FBGN0001168, FBGN0001148, FBGN0005634, FBGN0003866, FBGN0001085, FBGN0015380, FBGN0024250, FBGN0003328, FBGN0011706, FBGN0000568, FBGN0000567, FBGN0000565, FBGN0043364, FBGN0031888	278	139	7937	2.87558	0.839368	0.0407082	1.82707
GOTERM_BP_FAT	GO:0048732~gland development	15	3.18471	0.00163185	FBGN0001168, FBGN0001148, FBGN0005634, FBGN0003866, FBGN0001085, FBGN0015380, FBGN0024250, FBGN0003328, FBGN0011706, FBGN0000568, FBGN0000567, FBGN0003963, FBGN0000565, FBGN0043364, FBGN0031888	278	163	7937	2.62733	0.934505	0.0541092	2.71119
GOTERM_BP_FAT	GO:0022612~gland morphogenesis	11	2.33546	0.00634152	FBGN0001148, FBGN0001168, FBGN0015380, FBGN0011706, FBGN0000568, FBGN0000567, FBGN0005634, FBGN0000565, FBGN0001085, FBGN0043364, FBGN0031888	278	114	7937	2.75486	0.999976	0.146554	10.1534
GOTERM_BP_FAT	GO:0007435~salivary gland morphogenesis	11	2.33546	0.00634152	FBGN0001148, FBGN0001168, FBGN0015380, FBGN0011706, FBGN0000568, FBGN0000567, FBGN0005634, FBGN0000565, FBGN0001085, FBGN0043364, FBGN0031888	278	114	7937	2.75486	0.999976	0.146554	10.1534
GOTERM_BP_FAT	GO:0035072~ecdysone-mediated induction of salivary gland cell autophagic cell death	3	0.636943	0.0371529	FBGN0011706, FBGN0000568, FBGN0005634	278	9	7937	9.51679	1	0.428333	47.1224
GOTERM_BP_FAT	GO:0012501~programmed cell death	11	2.33546	0.0412744	FBGN0011706, FBGN0036165, FBGN0000463, FBGN0000568, FBGN0000567, FBGN0005634, FBGN0000565, FBGN0041094, FBGN0019952, FBGN0011766, FBGN0043364	278	153	7937	2.05264	1	0.443585	50.8053
GOTERM_BP_FAT	GO:0035078~induction of programmed cell death by ecdysone	3	0.636943	0.04539	FBGN0011706, FBGN0000568, FBGN0005634	278	10	7937	8.56511	1	0.467577	54.2413
GOTERM_BP_FAT	GO:0035081~induction of programmed cell death by hormones	3	0.636943	0.0542248	FBGN0011706, FBGN0000568, FBGN0005634	278	11	7937	7.78646	1	0.498043	60.8697
GOTERM_BP_FAT	GO:0008219~cell death	11	2.33546	0.0568498	FBGN0011706, FBGN0036165, FBGN0000463, FBGN0000568, FBGN0000567, FBGN0005634, FBGN0000565, FBGN0041094, FBGN0019952, FBGN0011766, FBGN0043364	278	162	7937	1.9386	1	0.51241	62.6579
GOTERM_BP_FAT	GO:0016265~death	11	2.33546	0.0587898	FBGN0011706, FBGN0036165, FBGN0000463, FBGN0000568, FBGN0000567, FBGN0005634, FBGN0000565, FBGN0041094, FBGN0019952, FBGN0011766, FBGN0043364	278	163	7937	1.92671	1	0.521989	63.9297
GOTERM_BP_FAT	GO:0009719~response to endogenous stimulus	5	1.06157	0.0618548	FBGN0013984, FBGN0011706, FBGN0000568, FBGN0005634, FBGN0038197	278	43	7937	3.31981	1	0.535441	65.8565
GOTERM_BP_FAT	GO:0009725~response to hormone stimulus	5	1.06157	0.0618548	FBGN0013984, FBGN0011706, FBGN0000568, FBGN0005634, FBGN0038197	278	43	7937	3.31981	1	0.535441	65.8565
GOTERM_BP_FAT	GO:0010033~response to organic substance	9	1.91083	0.0630281	FBGN0013984, FBGN0011706, FBGN0000568, FBGN0005634, FBGN0000479, FBGN0032888, FBGN0000242, FBGN0011509, FBGN0038197	278	122	7937	2.10617	1	0.539806	66.568
GOTERM_BP_FAT	GO:0043068~positive regulation of programmed cell death	5	1.06157	0.0708175	FBGN0011706, FBGN0000568, FBGN0005634, FBGN0011766, FBGN0011739	278	45	7937	3.17226	1	0.57063	70.9502
GOTERM_BP_FAT	GO:0010942~positive regulation of cell death	5	1.06157	0.0708175	FBGN0011706, FBGN0000568, FBGN0005634, FBGN0011766, FBGN0011739	278	45	7937	3.17226	1	0.57063	70.9502
GOTERM_BP_FAT	GO:0035071~salivary gland cell autophagic cell death	6	1.27389	0.0880846	FBGN0011706, FBGN0000568, FBGN0000567, FBGN0005634, FBGN0000565, FBGN0043364	278	68	7937	2.51915	1	0.622438	78.8144
GOTERM_BP_FAT	GO:0035070~salivary gland histolysis	6	1.27389	0.0880846	FBGN0011706, FBGN0000568, FBGN0000567, FBGN0005634, FBGN0000565, FBGN0043364	278	68	7937	2.51915	1	0.622438	78.8144
GOTERM_BP_FAT	GO:0048102~autophagic cell death	6	1.27389	0.0880846	FBGN0011706, FBGN0000568, FBGN0000567, FBGN0005634, FBGN0000565, FBGN0043364	278	68	7937	2.51915	1	0.622438	78.8144
GOTERM_BP_FAT	GO:0016271~tissue death	6	1.27389	0.0968411	FBGN0011706, FBGN0000568, FBGN0000567, FBGN0005634, FBGN0000565, FBGN0043364	278	70	7937	2.44717	1	0.645334	81.9899
GOTERM_BP_FAT	GO:0007559~histolysis	6	1.27389	0.0968411	FBGN0011706, FBGN0000568, FBGN0000567, FBGN0005634, FBGN0000565, FBGN0043364	278	70	7937	2.44717	1	0.645334	81.9899
GOTERM_BP_FAT	GO:0012502~induction of programmed cell death	4	0.849257	0.114067	FBGN0011706, FBGN0000568, FBGN0005634, FBGN0011739	278	34	7937	3.35887	1	0.684969	86.9755
GOTERM_BP_FAT	GO:0035075~response to ecdysone	3	0.636943	0.190735	FBGN0011706, FBGN0000568, FBGN0005634	278	23	7937	3.72396	1	0.803617	97.1609
GOTERM_BP_FAT	GO:0048545~response to steroid hormone stimulus	3	0.636943	0.190735	FBGN0011706, FBGN0000568, FBGN0005634	278	23	7937	3.72396	1	0.803617	97.1609
GOTERM_BP_FAT	GO:0043067~regulation of programmed cell death	7	1.4862	0.19117	FBGN0004625, FBGN0011706, FBGN0000568, FBGN0005634, FBGN0000472, FBGN0011766, FBGN0011739	278	111	7937	1.80047	1	0.802958	97.1865
GOTERM_BP_FAT	GO:0010941~regulation of cell death	7	1.4862	0.213005	FBGN0004625, FBGN0011706, FBGN0000568, FBGN0005634, FBGN0000472, FBGN0011766, FBGN0011739	278	115	7937	1.73785	1	0.829487	98.2249
GOTERM_BP_FAT	GO:0006915~apoptosis	5	1.06157	0.281466	FBGN0011706, FBGN0036165, FBGN0041094, FBGN0019952, FBGN0011766	278	77	7937	1.85392	1	0.891878	99.6163
GOTERM_BP_FAT	GO:0043065~positive regulation of apoptosis	3	0.636943	0.346675	FBGN0011706, FBGN0011766, FBGN0011739	278	35	7937	2.44717	1	0.931505	99.9226
GOTERM_BP_FAT	GO:0042981~regulation of apoptosis	4	0.849257	0.663824	FBGN0011706, FBGN0000472, FBGN0011766, FBGN0011739	278	97	7937	1.17733	1	0.995332	100
Annotation Cluster 24	Enrichment Score: 1.2361871888811016
Category	Term	Count	%	PValue	Genes	List Total	Pop Hits	Pop Total	Fold Enrichment	Bonferroni	Benjamini	FDR
SP_PIR_KEYWORDS	leucine-rich repeat	8	1.69851	0.0165148	FBGN0005775, FBGN0052687, FBGN0028523, FBGN0015399, FBGN0038504, FBGN0034718, FBGN0004364, FBGN0033210	436	79	12980	3.01475	0.972134	0.30095	19.0384
INTERPRO	IPR001611:Leucine-rich repeat	8	1.69851	0.0399038	FBGN0005775, FBGN0033212, FBGN0052687, FBGN0028523, FBGN0015399, FBGN0038504, FBGN0034718, FBGN0004364	370	88	10196	2.50516	1	0.988582	45.6185
INTERPRO	IPR000483:Cysteine-rich flanking region, C-terminal	4	0.849257	0.0661132	FBGN0005775, FBGN0015399, FBGN0034718, FBGN0004364	370	26	10196	4.2395	1	0.968801	64.055
INTERPRO	IPR003591:Leucine-rich repeat, typical subtype	6	1.27389	0.0730778	FBGN0005775, FBGN0052687, FBGN0028523, FBGN0015399, FBGN0038504, FBGN0004364	370	62	10196	2.66678	1	0.964347	67.8628
SMART	SM00082:LRRCT	4	0.849257	0.0971324	FBGN0005775, FBGN0015399, FBGN0034718, FBGN0004364	207	26	4824	3.58528	1	0.943756	71.2154
SMART	SM00369:LRR_TYP	6	1.27389	0.123752	FBGN0005775, FBGN0052687, FBGN0028523, FBGN0015399, FBGN0038504, FBGN0004364	207	62	4824	2.25526	1	0.916311	80.0125
Annotation Cluster 25	Enrichment Score: 1.228340440780865
Category	Term	Count	%	PValue	Genes	List Total	Pop Hits	Pop Total	Fold Enrichment	Bonferroni	Benjamini	FDR
GOTERM_BP_FAT	GO:0009880~embryonic pattern specification	18	3.82166	0.00293087	FBGN0001148, FBGN0001168, FBGN0004893, FBGN0004390, FBGN0003162, FBGN0002736, FBGN0003866, FBGN0004449, FBGN0000472, FBGN0003165, FBGN0014388, FBGN0000463, FBGN0003963, FBGN0086902, FBGN0041111, FBGN0003892, FBGN0003371, FBGN0002945	278	231	7937	2.2247	0.992545	0.0852178	4.81984
GOTERM_BP_FAT	GO:0035282~segmentation	19	4.03397	0.00431679	FBGN0001148, FBGN0001168, FBGN0004893, FBGN0004390, FBGN0002736, FBGN0003866, FBGN0004449, FBGN0003165, FBGN0011591, FBGN0014388, FBGN0000463, FBGN0003963, FBGN0086902, FBGN0030904, FBGN0041111, FBGN0000242, FBGN0003892, FBGN0003371, FBGN0002945	278	260	7937	2.08637	0.999268	0.111629	7.02209
GOTERM_BP_FAT	GO:0035155~negative regulation of terminal cell fate specification, open tracheal system	3	0.636943	0.00695037	FBGN0014388, FBGN0000463, FBGN0010113	278	4	7937	21.4128	0.999991	0.157335	11.0755
GOTERM_BP_FAT	GO:0007350~blastoderm segmentation	16	3.39703	0.00935761	FBGN0001148, FBGN0001168, FBGN0004893, FBGN0004390, FBGN0002736, FBGN0003866, FBGN0004449, FBGN0003165, FBGN0014388, FBGN0000463, FBGN0003963, FBGN0086902, FBGN0041111, FBGN0003892, FBGN0003371, FBGN0002945	278	218	7937	2.09544	1	0.182228	14.6346
GOTERM_BP_FAT	GO:0010454~negative regulation of cell fate commitment	4	0.849257	0.0168069	FBGN0014388, FBGN0000463, FBGN0003963, FBGN0010113	278	16	7937	7.13759	1	0.262275	24.8183
GOTERM_BP_FAT	GO:0009996~negative regulation of cell fate specification	4	0.849257	0.0168069	FBGN0014388, FBGN0000463, FBGN0003963, FBGN0010113	278	16	7937	7.13759	1	0.262275	24.8183
GOTERM_BP_FAT	GO:0010453~regulation of cell fate commitment	4	0.849257	0.0308878	FBGN0014388, FBGN0000463, FBGN0003963, FBGN0010113	278	20	7937	5.71007	1	0.384216	41.0238
GOTERM_BP_FAT	GO:0042659~regulation of cell fate specification	4	0.849257	0.0308878	FBGN0014388, FBGN0000463, FBGN0003963, FBGN0010113	278	20	7937	5.71007	1	0.384216	41.0238
GOTERM_BP_FAT	GO:0045596~negative regulation of cell differentiation	7	1.4862	0.0463577	FBGN0014388, FBGN0011666, FBGN0000463, FBGN0003963, FBGN0014133, FBGN0010113, FBGN0002643	278	75	7937	2.6647	1	0.469415	55.0157
GOTERM_BP_FAT	GO:0060284~regulation of cell development	9	1.91083	0.087192	FBGN0004625, FBGN0014388, FBGN0004390, FBGN0000463, FBGN0016081, FBGN0002736, FBGN0014133, FBGN0003165, FBGN0011739	278	131	7937	1.96148	1	0.62085	78.4627
GOTERM_BP_FAT	GO:0051960~regulation of nervous system development	7	1.4862	0.0939596	FBGN0014388, FBGN0004390, FBGN0000463, FBGN0016081, FBGN0014133, FBGN0003165, FBGN0011739	278	90	7937	2.22058	1	0.640439	80.998
GOTERM_BP_FAT	GO:0009952~anterior/posterior pattern formation	9	1.91083	0.242574	FBGN0014388, FBGN0004893, FBGN0004390, FBGN0000463, FBGN0003963, FBGN0002736, FBGN0003165, FBGN0003892, FBGN0003396	278	170	7937	1.51149	1	0.859819	99.0682
GOTERM_BP_FAT	GO:0008293~torso signaling pathway	3	0.636943	0.320894	FBGN0014388, FBGN0004390, FBGN0003963	278	33	7937	2.59549	1	0.917395	99.8516
GOTERM_BP_FAT	GO:0007351~tripartite regional subdivision	7	1.4862	0.363422	FBGN0014388, FBGN0004893, FBGN0004390, FBGN0000463, FBGN0003963, FBGN0002736, FBGN0003165	278	140	7937	1.42752	1	0.936142	99.95
GOTERM_BP_FAT	GO:0008595~determination of anterior/posterior axis, embryo	7	1.4862	0.363422	FBGN0014388, FBGN0004893, FBGN0004390, FBGN0000463, FBGN0003963, FBGN0002736, FBGN0003165	278	140	7937	1.42752	1	0.936142	99.95
GOTERM_BP_FAT	GO:0000578~embryonic axis specification	7	1.4862	0.394859	FBGN0014388, FBGN0004893, FBGN0004390, FBGN0000463, FBGN0003963, FBGN0002736, FBGN0003165	278	145	7937	1.37829	1	0.94884	99.9787
GOTERM_BP_FAT	GO:0009948~anterior/posterior axis specification	7	1.4862	0.407432	FBGN0014388, FBGN0004893, FBGN0004390, FBGN0000463, FBGN0003963, FBGN0002736, FBGN0003165	278	147	7937	1.35954	1	0.953321	99.985
GOTERM_BP_FAT	GO:0009798~axis specification	8	1.69851	0.557093	FBGN0014388, FBGN0004893, FBGN0004390, FBGN0000463, FBGN0003963, FBGN0002736, FBGN0003165, FBGN0000163	278	201	7937	1.13633	1	0.985319	99.9999
Annotation Cluster 26	Enrichment Score: 1.1979287041914308
Category	Term	Count	%	PValue	Genes	List Total	Pop Hits	Pop Total	Fold Enrichment	Bonferroni	Benjamini	FDR
INTERPRO	IPR013069:BTB/POZ	7	1.4862	0.0193477	FBGN0004652, FBGN0035237, FBGN0085375, FBGN0001301, FBGN0086758, FBGN0029824, FBGN0025525	370	59	10196	3.26945	0.999997	0.986318	25.3421
INTERPRO	IPR000210:BTB/POZ-like	7	1.4862	0.0455987	FBGN0004652, FBGN0035237, FBGN0085375, FBGN0001301, FBGN0086758, FBGN0029824, FBGN0025525	370	72	10196	2.67913	1	0.967201	50.249
INTERPRO	IPR011333:BTB/POZ fold	7	1.4862	0.0726979	FBGN0004652, FBGN0035237, FBGN0085375, FBGN0001301, FBGN0086758, FBGN0029824, FBGN0025525	370	81	10196	2.38145	1	0.971355	67.6652
SMART	SM00225:BTB	7	1.4862	0.0856194	FBGN0004652, FBGN0035237, FBGN0085375, FBGN0001301, FBGN0086758, FBGN0029824, FBGN0025525	207	72	4824	2.2657	1	0.951461	66.4086
UP_SEQ_FEATURE	domain:BTB	3	0.636943	0.186501	FBGN0004652, FBGN0001301, FBGN0025525	132	18	2975	3.75631	1	0.997258	95.0553
Annotation Cluster 27	Enrichment Score: 1.1621244355706617
Category	Term	Count	%	PValue	Genes	List Total	Pop Hits	Pop Total	Fold Enrichment	Bonferroni	Benjamini	FDR
SP_PIR_KEYWORDS	glycoprotein	30	6.36943	0.000337553	FBGN0022800, FBGN0027556, FBGN0037153, FBGN0037960, FBGN0001219, FBGN0000636, FBGN0002526, FBGN0000463, FBGN0039774, FBGN0004370, FBGN0045063, FBGN0038063, FBGN0013763, FBGN0011672, FBGN0004573, FBGN0014019, FBGN0001085, FBGN0003137, FBGN0019952, FBGN0026875, FBGN0032078, FBGN0015776, FBGN0003996, FBGN0005775, FBGN0015380, FBGN0013984, FBGN0015777, FBGN0003328, FBGN0020416, FBGN0003892	436	435	12980	2.05315	0.0700144	0.023905	0.427252
GOTERM_CC_FAT	GO:0005887~integral to plasma membrane	15	3.18471	0.0106544	FBGN0004573, FBGN0022800, FBGN0031547, FBGN0004449, FBGN0001085, FBGN0015776, FBGN0003996, FBGN0015380, FBGN0003295, FBGN0013984, FBGN0003328, FBGN0015777, FBGN0003892, FBGN0028886, FBGN0011672	172	198	4786	2.108	0.904232	0.284747	12.7377
GOTERM_CC_FAT	GO:0031226~intrinsic to plasma membrane	15	3.18471	0.0120676	FBGN0004573, FBGN0022800, FBGN0031547, FBGN0004449, FBGN0001085, FBGN0015776, FBGN0003996, FBGN0015380, FBGN0003295, FBGN0013984, FBGN0003328, FBGN0015777, FBGN0003892, FBGN0028886, FBGN0011672	172	201	4786	2.07654	0.929974	0.25579	14.31
SP_PIR_KEYWORDS	disulfide bond	17	3.60934	0.0169122	FBGN0004573, FBGN0014019, FBGN0001085, FBGN0003137, FBGN0032078, FBGN0015776, FBGN0037153, FBGN0013984, FBGN0000636, FBGN0003328, FBGN0015777, FBGN0002526, FBGN0000463, FBGN0020416, FBGN0013763, FBGN0010385, FBGN0001257	436	265	12980	1.90981	0.974452	0.283504	19.4522
UP_SEQ_FEATURE	glycosylation site:N-linked (GlcNAc...)	27	5.73248	0.039372	FBGN0022800, FBGN0027556, FBGN0037153, FBGN0037960, FBGN0001219, FBGN0002526, FBGN0000636, FBGN0000463, FBGN0039774, FBGN0004370, FBGN0045063, FBGN0038063, FBGN0013763, FBGN0011672, FBGN0014019, FBGN0003137, FBGN0001085, FBGN0019952, FBGN0026875, FBGN0032078, FBGN0015776, FBGN0015380, FBGN0013984, FBGN0015777, FBGN0003328, FBGN0020416, FBGN0003892	132	419	2975	1.45232	1	0.887086	44.2974
SP_PIR_KEYWORDS	membrane	50	10.6157	0.0409168	FBGN0033845, FBGN0024980, FBGN0037153, FBGN0037960, FBGN0031359, FBGN0025111, FBGN0011672, FBGN0051668, FBGN0027564, FBGN0030218, FBGN0028428, FBGN0014019, FBGN0032078, FBGN0015776, FBGN0003996, FBGN0015380, FBGN0014388, FBGN0015777, FBGN0003328, FBGN0003892, FBGN0004364, FBGN0022800, FBGN0052699, FBGN0027556, FBGN0035567, FBGN0031988, FBGN0029837, FBGN0000636, FBGN0000463, FBGN0004370, FBGN00311…	436	1139	12980	1.30688	0.999874	0.429581	41.1297
GOTERM_CC_FAT	GO:0031224~intrinsic to membrane	60	12.7389	0.0601979	FBGN0038256, FBGN0036158, FBGN0024980, FBGN0037153, FBGN0037960, FBGN0053207, FBGN0032167, FBGN0025111, FBGN0031359, FBGN0015399, FBGN0031356, FBGN0011672, FBGN0036493, FBGN0030481, FBGN0051668, FBGN0031547, FBGN0027564, FBGN0030218, FBGN0028428, FBGN0014019, FBGN0034392, FBGN0032078, FBGN0015776, FBGN0003996, FBGN0015380, FBGN0015777, FBGN0003328, FBGN0003892, FBGN0004364, FBGN0022800, FBGN00650…	172	1382	4786	1.20806	0.999999	0.460999	54.6036
SP_PIR_KEYWORDS	transmembrane	45	9.55414	0.0629429	FBGN0022800, FBGN0029896, FBGN0024980, FBGN0052699, FBGN0027556, FBGN0035567, FBGN0031988, FBGN0029837, FBGN0037960, FBGN0037153, FBGN0053207, FBGN0000636, FBGN0000463, FBGN0004370, FBGN0031359, FBGN0025111, FBGN0038063, FBGN0065109, FBGN0028886, FBGN0036493, FBGN0011672, FBGN0004573, FBGN0026255, FBGN0051668, FBGN0027564, FBGN0028428, FBGN0030218, FBGN0014019, FBGN0001085, FBGN0026875, FBGN00199…	436	1039	12980	1.28939	0.999999	0.520807	56.1541
GOTERM_CC_FAT	GO:0016021~integral to membrane	59	12.5265	0.0637235	FBGN0038256, FBGN0036158, FBGN0024980, FBGN0037153, FBGN0037960, FBGN0053207, FBGN0032167, FBGN0025111, FBGN0031359, FBGN0015399, FBGN0031356, FBGN0011672, FBGN0036493, FBGN0030481, FBGN0051668, FBGN0031547, FBGN0027564, FBGN0030218, FBGN0028428, FBGN0014019, FBGN0034392, FBGN0032078, FBGN0015776, FBGN0003996, FBGN0015380, FBGN0015777, FBGN0003328, FBGN0003892, FBGN0004364, FBGN0022800, FBGN00650…	172	1360	4786	1.20714	0.999999	0.465783	56.7229
SP_PIR_KEYWORDS	signal	20	4.24628	0.123935	FBGN0022800, FBGN0001085, FBGN0003137, FBGN0005775, FBGN0015380, FBGN0041182, FBGN0013984, FBGN0000636, FBGN0003328, FBGN0002526, FBGN0000463, FBGN0001218, FBGN0039774, FBGN0004370, FBGN0045063, FBGN0020416, FBGN0013763, FBGN0010385, FBGN0011559, FBGN0001257	436	425	12980	1.40097	1	0.665174	81.3264
UP_SEQ_FEATURE	topological domain:Cytoplasmic	22	4.67091	0.200394	FBGN0004573, FBGN0022800, FBGN0014019, FBGN0024980, FBGN0052699, FBGN0001085, FBGN0026875, FBGN0019952, FBGN0032078, FBGN0011591, FBGN0015776, FBGN0037960, FBGN0011596, FBGN0015380, FBGN0013984, FBGN0015777, FBGN0000636, FBGN0003328, FBGN0000463, FBGN0004370, FBGN0038063, FBGN0003892	132	394	2975	1.25846	1	0.997693	96.1527
UP_SEQ_FEATURE	disulfide bond	15	3.18471	0.24166	FBGN0004573, FBGN0014019, FBGN0003137, FBGN0001085, FBGN0015776, FBGN0037153, FBGN0013984, FBGN0000636, FBGN0015777, FBGN0002526, FBGN0000463, FBGN0020416, FBGN0013763, FBGN0010385, FBGN0001257	132	258	2975	1.31034	1	0.997542	98.222
SP_PIR_KEYWORDS	receptor	15	3.18471	0.277686	FBGN0004573, FBGN0022800, FBGN0026255, FBGN0031547, FBGN0014019, FBGN0001085, FBGN0011509, FBGN0037960, FBGN0015380, FBGN0013984, FBGN0003328, FBGN0000568, FBGN0004370, FBGN0038063, FBGN0003892	436	347	12980	1.28692	1	0.760049	98.3845
UP_SEQ_FEATURE	topological domain:Extracellular	17	3.60934	0.281326	FBGN0004573, FBGN0022800, FBGN0014019, FBGN0001085, FBGN0019952, FBGN0026875, FBGN0015776, FBGN0037960, FBGN0015380, FBGN0013984, FBGN0000636, FBGN0003328, FBGN0015777, FBGN0000463, FBGN0004370, FBGN0038063, FBGN0003892	132	309	2975	1.23995	1	0.998698	99.1871
UP_SEQ_FEATURE	transmembrane region	27	5.73248	0.475271	FBGN0022800, FBGN0052699, FBGN0024980, FBGN0027556, FBGN0037153, FBGN0037960, FBGN0000636, FBGN0000463, FBGN0004370, FBGN0038063, FBGN0011672, FBGN0004573, FBGN0027564, FBGN0014019, FBGN0001085, FBGN0019952, FBGN0026875, FBGN0032078, FBGN0011591, FBGN0015776, FBGN0003996, FBGN0011596, FBGN0015380, FBGN0013984, FBGN0015777, FBGN0003328, FBGN0003892	132	575	2975	1.0583	1	0.999966	99.9917
UP_SEQ_FEATURE	signal peptide	20	4.24628	0.483627	FBGN0022800, FBGN0001085, FBGN0003137, FBGN0005775, FBGN0015380, FBGN0041182, FBGN0013984, FBGN0000636, FBGN0003328, FBGN0002526, FBGN0000463, FBGN0001218, FBGN0039774, FBGN0004370, FBGN0045063, FBGN0020416, FBGN0013763, FBGN0010385, FBGN0011559, FBGN0001257	132	419	2975	1.07579	1	0.999965	99.9934
SP_PIR_KEYWORDS	Secreted	8	1.69851	0.569867	FBGN0002526, FBGN0039774, FBGN0003137, FBGN0020416, FBGN0013763, FBGN0010385, FBGN0011559, FBGN0001257	436	212	12980	1.12342	1	0.941233	99.9977
Annotation Cluster 28	Enrichment Score: 1.1435229265368951
Category	Term	Count	%	PValue	Genes	List Total	Pop Hits	Pop Total	Fold Enrichment	Bonferroni	Benjamini	FDR
GOTERM_MF_FAT	GO:0030695~GTPase regulator activity	12	2.54777	0.0145816	FBGN0034158, FBGN0004625, FBGN0004390, FBGN0031762, FBGN0085403, FBGN0259169, FBGN0030893, FBGN0026179, FBGN0028743, FBGN0050456, FBGN0030299, FBGN0051536	290	142	7918	2.30733	0.999263	0.551283	19.0215
GOTERM_MF_FAT	GO:0060589~nucleoside-triphosphatase regulator activity	12	2.54777	0.0168221	FBGN0034158, FBGN0004625, FBGN0004390, FBGN0031762, FBGN0085403, FBGN0259169, FBGN0030893, FBGN0026179, FBGN0028743, FBGN0050456, FBGN0030299, FBGN0051536	290	145	7918	2.2596	0.999759	0.565252	21.6263
GOTERM_MF_FAT	GO:0008047~enzyme activator activity	8	1.69851	0.0480431	FBGN0030696, FBGN0004625, FBGN0004390, FBGN0085403, FBGN0259169, FBGN0030893, FBGN0028743, FBGN0030299	290	91	7918	2.4003	1	0.80044	50.6977
GOTERM_MF_FAT	GO:0005096~GTPase activator activity	7	1.4862	0.0497177	FBGN0004625, FBGN0004390, FBGN0085403, FBGN0259169, FBGN0030893, FBGN0028743, FBGN0030299	290	73	7918	2.61814	1	0.770738	51.929
INTERPRO	IPR001849:Pleckstrin homology	7	1.4862	0.0537923	FBGN0034158, FBGN0004390, FBGN0052982, FBGN0004133, FBGN0026179, FBGN0050456, FBGN0051536	370	75	10196	2.57196	1	0.973848	56.2692
INTERPRO	IPR011993:Pleckstrin homology-type	8	1.69851	0.0860223	FBGN0020254, FBGN0034158, FBGN0033075, FBGN0004390, FBGN0052982, FBGN0004133, FBGN0026179, FBGN0051536	370	105	10196	2.09956	1	0.955835	73.9597
SMART	SM00233:PH	7	1.4862	0.0995803	FBGN0034158, FBGN0004390, FBGN0052982, FBGN0004133, FBGN0026179, FBGN0050456, FBGN0051536	207	75	4824	2.17507	1	0.920536	72.1522
GOTERM_BP_FAT	GO:0051056~regulation of small GTPase mediated signal transduction	7	1.4862	0.109899	FBGN0014388, FBGN0004390, FBGN0085403, FBGN0026179, FBGN0050456, FBGN0030299, FBGN0051536	278	94	7937	2.12609	1	0.676863	85.9047
GOTERM_BP_FAT	GO:0046578~regulation of Ras protein signal transduction	6	1.27389	0.141309	FBGN0014388, FBGN0004390, FBGN0026179, FBGN0050456, FBGN0030299, FBGN0051536	278	79	7937	2.16838	1	0.73218	92.3001
GOTERM_MF_FAT	GO:0005085~guanyl-nucleotide exchange factor activity	5	1.06157	0.175034	FBGN0034158, FBGN0031762, FBGN0026179, FBGN0050456, FBGN0051536	290	60	7918	2.27529	1	0.961525	93.6945
GOTERM_MF_FAT	GO:0005083~small GTPase regulator activity	6	1.27389	0.359446	FBGN0004390, FBGN0085403, FBGN0026179, FBGN0050456, FBGN0030299, FBGN0051536	290	108	7918	1.51686	1	0.986272	99.8335
Annotation Cluster 29	Enrichment Score: 1.1053993883632145
Category	Term	Count	%	PValue	Genes	List Total	Pop Hits	Pop Total	Fold Enrichment	Bonferroni	Benjamini	FDR
GOTERM_BP_FAT	GO:0050918~positive chemotaxis	3	0.636943	0.0165879	FBGN0014135, FBGN0005775, FBGN0000636	278	6	7937	14.2752	1	0.261733	24.536
GOTERM_BP_FAT	GO:0006935~chemotaxis	3	0.636943	0.0636059	FBGN0014135, FBGN0005775, FBGN0000636	278	12	7937	7.13759	1	0.540633	66.9133
GOTERM_BP_FAT	GO:0042330~taxis	3	0.636943	0.457628	FBGN0014135, FBGN0005775, FBGN0000636	278	44	7937	1.94662	1	0.968244	99.9966
Annotation Cluster 30	Enrichment Score: 1.097298457252828
Category	Term	Count	%	PValue	Genes	List Total	Pop Hits	Pop Total	Fold Enrichment	Bonferroni	Benjamini	FDR
GOTERM_BP_FAT	GO:0007219~Notch signaling pathway	6	1.27389	0.0509609	FBGN0000463, FBGN0002733, FBGN0004858, FBGN0011591, FBGN0003371, FBGN0002643	278	58	7937	2.95349	1	0.483844	58.5338
GOTERM_BP_FAT	GO:0008407~bristle morphogenesis	5	1.06157	0.080407	FBGN0001168, FBGN0000463, FBGN0016081, FBGN0003371, FBGN0002643	278	47	7937	3.03727	1	0.606503	75.6039
GOTERM_BP_FAT	GO:0022416~bristle development	5	1.06157	0.124616	FBGN0001168, FBGN0000463, FBGN0016081, FBGN0003371, FBGN0002643	278	55	7937	2.59549	1	0.702944	89.3534
Annotation Cluster 31	Enrichment Score: 1.0972039620752951
Category	Term	Count	%	PValue	Genes	List Total	Pop Hits	Pop Total	Fold Enrichment	Bonferroni	Benjamini	FDR
GOTERM_BP_FAT	GO:0007423~sensory organ development	25	5.30786	0.00869013	FBGN0003415, FBGN0065092, FBGN0002733, FBGN0003866, FBGN0028386, FBGN0003295, FBGN0000463, FBGN0011739, FBGN0002643, FBGN0003371, FBGN0003396, FBGN0015396, FBGN0001168, FBGN0000504, FBGN0001085, FBGN0011591, FBGN0014388, FBGN0004198, FBGN0016081, FBGN0003963, FBGN0041111, FBGN0043364, FBGN0003892, FBGN0038197, FBGN0053197	278	410	7937	1.74088	1	0.180901	13.6614
GOTERM_BP_FAT	GO:0001654~eye development	21	4.4586	0.0120051	FBGN0001168, FBGN0065092, FBGN0002733, FBGN0003866, FBGN0001085, FBGN0011591, FBGN0028386, FBGN0003295, FBGN0014388, FBGN0016081, FBGN0000463, FBGN0003963, FBGN0041111, FBGN0043364, FBGN0003892, FBGN0038197, FBGN0053197, FBGN0011739, FBGN0003396, FBGN0002643, FBGN0015396	278	332	7937	1.8059	1	0.213352	18.394
GOTERM_BP_FAT	GO:0046530~photoreceptor cell differentiation	10	2.12314	0.0347126	FBGN0003295, FBGN0001168, FBGN0065092, FBGN0000463, FBGN0016081, FBGN0001085, FBGN0041111, FBGN0000173, FBGN0053197, FBGN0011739	278	128	7937	2.2305	1	0.412109	44.8211
GOTERM_BP_FAT	GO:0001751~compound eye photoreceptor cell differentiation	9	1.91083	0.0398578	FBGN0003295, FBGN0001168, FBGN0065092, FBGN0000463, FBGN0016081, FBGN0001085, FBGN0041111, FBGN0053197, FBGN0011739	278	111	7937	2.31489	1	0.437461	49.5676
GOTERM_BP_FAT	GO:0048749~compound eye development	18	3.82166	0.0409815	FBGN0001168, FBGN0065092, FBGN0002733, FBGN0003866, FBGN0001085, FBGN0011591, FBGN0003295, FBGN0014388, FBGN0016081, FBGN0000463, FBGN0003963, FBGN0041111, FBGN0038197, FBGN0053197, FBGN0011739, FBGN0003396, FBGN0002643, FBGN0015396	278	308	7937	1.66853	1	0.443943	50.5518
GOTERM_BP_FAT	GO:0001754~eye photoreceptor cell differentiation	9	1.91083	0.0495407	FBGN0003295, FBGN0001168, FBGN0065092, FBGN0000463, FBGN0016081, FBGN0001085, FBGN0041111, FBGN0053197, FBGN0011739	278	116	7937	2.21511	1	0.481792	57.477
GOTERM_BP_FAT	GO:0048592~eye morphogenesis	16	3.39703	0.0501811	FBGN0001168, FBGN0065092, FBGN0001085, FBGN0011591, FBGN0028386, FBGN0003295, FBGN0014388, FBGN0016081, FBGN0000463, FBGN0041111, FBGN0043364, FBGN0003892, FBGN0038197, FBGN0053197, FBGN0011739, FBGN0003396	278	269	7937	1.69816	1	0.483652	57.9566
GOTERM_BP_FAT	GO:0001752~compound eye photoreceptor fate commitment	5	1.06157	0.080407	FBGN0003295, FBGN0001168, FBGN0000463, FBGN0001085, FBGN0011739	278	47	7937	3.03727	1	0.606503	75.6039
GOTERM_BP_FAT	GO:0042706~eye photoreceptor cell fate commitment	5	1.06157	0.080407	FBGN0003295, FBGN0001168, FBGN0000463, FBGN0001085, FBGN0011739	278	47	7937	3.03727	1	0.606503	75.6039
GOTERM_BP_FAT	GO:0007460~R8 cell fate commitment	3	0.636943	0.0838153	FBGN0001168, FBGN0000463, FBGN0011739	278	14	7937	6.11793	1	0.61756	77.0819
GOTERM_BP_FAT	GO:0046552~photoreceptor cell fate commitment	5	1.06157	0.101389	FBGN0003295, FBGN0001168, FBGN0000463, FBGN0001085, FBGN0011739	278	51	7937	2.79905	1	0.654253	83.4568
GOTERM_BP_FAT	GO:0045465~R8 cell differentiation	3	0.636943	0.117097	FBGN0001168, FBGN0000463, FBGN0011739	278	17	7937	5.0383	1	0.68893	87.7052
GOTERM_BP_FAT	GO:0048663~neuron fate commitment	5	1.06157	0.11861	FBGN0003295, FBGN0001168, FBGN0000463, FBGN0001085, FBGN0011739	278	54	7937	2.64355	1	0.691862	88.0551
GOTERM_BP_FAT	GO:0001745~compound eye morphogenesis	13	2.76008	0.166096	FBGN0001168, FBGN0065092, FBGN0001085, FBGN0011591, FBGN0003295, FBGN0014388, FBGN0016081, FBGN0000463, FBGN0041111, FBGN0038197, FBGN0011739, FBGN0053197, FBGN0003396	278	250	7937	1.48462	1	0.770445	95.2968
GOTERM_BP_FAT	GO:0042461~photoreceptor cell development	4	0.849257	0.378041	FBGN0065092, FBGN0016081, FBGN0041111, FBGN0000173	278	63	7937	1.81272	1	0.942805	99.9662
GOTERM_BP_FAT	GO:0042051~compound eye photoreceptor development	3	0.636943	0.556986	FBGN0065092, FBGN0016081, FBGN0041111	278	53	7937	1.61606	1	0.985492	99.9999
GOTERM_BP_FAT	GO:0042462~eye photoreceptor cell development	3	0.636943	0.567201	FBGN0065092, FBGN0016081, FBGN0041111	278	54	7937	1.58613	1	0.986621	99.9999
Annotation Cluster 32	Enrichment Score: 1.09154434769691
Category	Term	Count	%	PValue	Genes	List Total	Pop Hits	Pop Total	Fold Enrichment	Bonferroni	Benjamini	FDR
UP_SEQ_FEATURE	nucleotide phosphate-binding region:NAD	4	0.849257	0.02574	FBGN0001098, FBGN0003204, FBGN0001258, FBGN0023537	132	15	2975	6.0101	0.999999	0.829664	31.6053
UP_SEQ_FEATURE	binding site:NAD	3	0.636943	0.0951724	FBGN0001098, FBGN0001258, FBGN0023537	132	12	2975	5.63447	1	0.959012	76.7042
SP_PIR_KEYWORDS	nad	4	0.849257	0.216894	FBGN0001098, FBGN0003204, FBGN0001258, FBGN0023537	436	48	12980	2.48089	1	0.713936	95.498
Annotation Cluster 33	Enrichment Score: 1.0707241935551501
Category	Term	Count	%	PValue	Genes	List Total	Pop Hits	Pop Total	Fold Enrichment	Bonferroni	Benjamini	FDR
GOTERM_BP_FAT	GO:0008361~regulation of cell size	9	1.91083	0.00442301	FBGN0013984, FBGN0000479, FBGN0014133, FBGN0001085, FBGN0023215, FBGN0000472, FBGN0041111, FBGN0028386, FBGN0038197	278	75	7937	3.42604	0.999388	0.112484	7.18888
GOTERM_BP_FAT	GO:0032535~regulation of cellular component size	9	1.91083	0.0219992	FBGN0013984, FBGN0000479, FBGN0014133, FBGN0001085, FBGN0023215, FBGN0000472, FBGN0041111, FBGN0028386, FBGN0038197	278	99	7937	2.59549	1	0.310139	31.2283
GOTERM_BP_FAT	GO:0048589~developmental growth	6	1.27389	0.146726	FBGN0013984, FBGN0000479, FBGN0001085, FBGN0036101, FBGN0011739, FBGN0003371	278	80	7937	2.14128	1	0.742849	93.078
GOTERM_BP_FAT	GO:0040007~growth	7	1.4862	0.185852	FBGN0013984, FBGN0000479, FBGN0001085, FBGN0036101, FBGN0011766, FBGN0011739, FBGN0003371	278	110	7937	1.81684	1	0.797321	96.8584
GOTERM_BP_FAT	GO:0048588~developmental cell growth	3	0.636943	0.281804	FBGN0013984, FBGN0000479, FBGN0001085	278	30	7937	2.85504	1	0.890282	99.6193
GOTERM_BP_FAT	GO:0016049~cell growth	3	0.636943	0.503395	FBGN0013984, FBGN0000479, FBGN0001085	278	48	7937	1.7844	1	0.977193	99.9992
Annotation Cluster 34	Enrichment Score: 1.0394652060634895
Category	Term	Count	%	PValue	Genes	List Total	Pop Hits	Pop Total	Fold Enrichment	Bonferroni	Benjamini	FDR
GOTERM_BP_FAT	GO:0008356~asymmetric cell division	8	1.69851	0.0038297	FBGN0013984, FBGN0011666, FBGN0000463, FBGN0001085, FBGN0003165, FBGN0003892, FBGN0000163, FBGN0002643	278	58	7937	3.93798	0.998345	0.10286	6.25361
GOTERM_BP_FAT	GO:0045596~negative regulation of cell differentiation	7	1.4862	0.0463577	FBGN0014388, FBGN0011666, FBGN0000463, FBGN0003963, FBGN0014133, FBGN0010113, FBGN0002643	278	75	7937	2.6647	1	0.469415	55.0157
GOTERM_BP_FAT	GO:0019827~stem cell maintenance	3	0.636943	0.320894	FBGN0011666, FBGN0000463, FBGN0002643	278	33	7937	2.59549	1	0.917395	99.8516
GOTERM_BP_FAT	GO:0048864~stem cell development	3	0.636943	0.333821	FBGN0011666, FBGN0000463, FBGN0002643	278	34	7937	2.51915	1	0.924053	99.8926
GOTERM_BP_FAT	GO:0048863~stem cell differentiation	3	0.636943	0.333821	FBGN0011666, FBGN0000463, FBGN0002643	278	34	7937	2.51915	1	0.924053	99.8926
Annotation Cluster 35	Enrichment Score: 0.9965068041810042
Category	Term	Count	%	PValue	Genes	List Total	Pop Hits	Pop Total	Fold Enrichment	Bonferroni	Benjamini	FDR
GOTERM_CC_FAT	GO:0005911~cell-cell junction	7	1.4862	0.0140854	FBGN0013984, FBGN0000636, FBGN0015777, FBGN0000463, FBGN0243505, FBGN0000163, FBGN0085408	172	56	4786	3.4782	0.955248	0.246044	16.5098
GOTERM_CC_FAT	GO:0043296~apical junction complex	6	1.27389	0.0145249	FBGN0000636, FBGN0015777, FBGN0000463, FBGN0243505, FBGN0000163, FBGN0085408	172	41	4786	4.07204	0.959412	0.234346	16.982
GOTERM_CC_FAT	GO:0016327~apicolateral plasma membrane	6	1.27389	0.0211304	FBGN0000636, FBGN0015777, FBGN0000463, FBGN0243505, FBGN0000163, FBGN0085408	172	45	4786	3.71008	0.990694	0.253471	23.7887
GOTERM_CC_FAT	GO:0070160~occluding junction	4	0.849257	0.0638433	FBGN0000636, FBGN0015777, FBGN0243505, FBGN0085408	172	26	4786	4.28086	0.999999	0.452284	56.7932
GOTERM_CC_FAT	GO:0005918~septate junction	3	0.636943	0.171567	FBGN0000636, FBGN0015777, FBGN0243505	172	21	4786	3.97508	1	0.75862	90.8751
GOTERM_BP_FAT	GO:0043297~apical junction assembly	3	0.636943	0.242545	FBGN0015777, FBGN0243505, FBGN0000163	278	27	7937	3.17226	1	0.860948	99.0676
GOTERM_BP_FAT	GO:0007043~cell-cell junction assembly	3	0.636943	0.268716	FBGN0015777, FBGN0243505, FBGN0000163	278	29	7937	2.95349	1	0.882422	99.4841
GOTERM_BP_FAT	GO:0034329~cell junction assembly	3	0.636943	0.281804	FBGN0015777, FBGN0243505, FBGN0000163	278	30	7937	2.85504	1	0.890282	99.6193
GOTERM_BP_FAT	GO:0045216~cell-cell junction organization	3	0.636943	0.346675	FBGN0015777, FBGN0243505, FBGN0000163	278	35	7937	2.44717	1	0.931505	99.9226
GOTERM_BP_FAT	GO:0034330~cell junction organization	3	0.636943	0.359448	FBGN0015777, FBGN0243505, FBGN0000163	278	36	7937	2.3792	1	0.935638	99.9445
Annotation Cluster 36	Enrichment Score: 0.9932410722950701
Category	Term	Count	%	PValue	Genes	List Total	Pop Hits	Pop Total	Fold Enrichment	Bonferroni	Benjamini	FDR
GOTERM_BP_FAT	GO:0043062~extracellular structure organization	7	1.4862	0.0327309	FBGN0033438, FBGN0024179, FBGN0001301, FBGN0003137, FBGN0000163, FBGN0001145, FBGN0003371	278	69	7937	2.89641	1	0.39645	42.8833
GOTERM_BP_FAT	GO:0007416~synaptogenesis	3	0.636943	0.178016	FBGN0000163, FBGN0001145, FBGN0003371	278	22	7937	3.89323	1	0.787883	96.3088
GOTERM_BP_FAT	GO:0050808~synapse organization	4	0.849257	0.17983	FBGN0024179, FBGN0000163, FBGN0001145, FBGN0003371	278	42	7937	2.71908	1	0.79001	96.4435
Annotation Cluster 37	Enrichment Score: 0.9867392804363977
Category	Term	Count	%	PValue	Genes	List Total	Pop Hits	Pop Total	Fold Enrichment	Bonferroni	Benjamini	FDR
UP_SEQ_FEATURE	compositionally biased region:Poly-Ala	10	2.12314	0.037466	FBGN0001168, FBGN0003415, FBGN0051151, FBGN0004390, FBGN0000568, FBGN0000567, FBGN0003866, FBGN0027556, FBGN0003165, FBGN0011766	132	104	2975	2.1671	1	0.90013	42.6656
UP_SEQ_FEATURE	compositionally biased region:Poly-Asn	5	1.06157	0.0404941	FBGN0004390, FBGN0000567, FBGN0003866, FBGN0010113, FBGN0011766	132	30	2975	3.75631	1	0.870041	45.2377
UP_SEQ_FEATURE	compositionally biased region:Poly-Gln	9	1.91083	0.0554905	FBGN0003415, FBGN0014388, FBGN0004390, FBGN0000567, FBGN0001301, FBGN0010113, FBGN0003165, FBGN0011766, FBGN0085370	132	95	2975	2.13517	1	0.907873	56.4668
UP_SEQ_FEATURE	compositionally biased region:Poly-Gly	6	1.27389	0.20092	FBGN0014388, FBGN0000567, FBGN0010113, FBGN0003165, FBGN0011766, FBGN0011202	132	71	2975	1.90461	1	0.996971	96.1894
UP_SEQ_FEATURE	compositionally biased region:Poly-Ser	5	1.06157	0.688703	FBGN0051151, FBGN0004390, FBGN0000567, FBGN0010113, FBGN0011766	132	105	2975	1.07323	1	0.999999	100
Annotation Cluster 38	Enrichment Score: 0.9701133981004338
Category	Term	Count	%	PValue	Genes	List Total	Pop Hits	Pop Total	Fold Enrichment	Bonferroni	Benjamini	FDR
GOTERM_BP_FAT	GO:0019932~second-messenger-mediated signaling	4	0.849257	0.0993568	FBGN0004573, FBGN0004625, FBGN0000479, FBGN0038063	278	32	7937	3.56879	1	0.650808	82.8158
GOTERM_BP_FAT	GO:0019933~cAMP-mediated signaling	3	0.636943	0.105661	FBGN0004573, FBGN0000479, FBGN0038063	278	16	7937	5.35319	1	0.663761	84.7319
GOTERM_BP_FAT	GO:0019935~cyclic-nucleotide-mediated signaling	3	0.636943	0.117097	FBGN0004573, FBGN0000479, FBGN0038063	278	17	7937	5.0383	1	0.68893	87.7052
Annotation Cluster 39	Enrichment Score: 0.9608704122787621
Category	Term	Count	%	PValue	Genes	List Total	Pop Hits	Pop Total	Fold Enrichment	Bonferroni	Benjamini	FDR
GOTERM_BP_FAT	GO:0007219~Notch signaling pathway	6	1.27389	0.0509609	FBGN0000463, FBGN0002733, FBGN0004858, FBGN0011591, FBGN0003371, FBGN0002643	278	58	7937	2.95349	1	0.483844	58.5338
GOTERM_BP_FAT	GO:0008587~imaginal disc-derived wing margin morphogenesis	5	1.06157	0.124616	FBGN0004198, FBGN0000463, FBGN0017397, FBGN0011591, FBGN0002643	278	55	7937	2.59549	1	0.702944	89.3534
KEGG_PATHWAY	dme04330:Notch signaling pathway	3	0.636943	0.206337	FBGN0000463, FBGN0011591, FBGN0002643	80	22	2054	3.50114	1	0.92427	90.6538
Annotation Cluster 40	Enrichment Score: 0.9483783176263876
Category	Term	Count	%	PValue	Genes	List Total	Pop Hits	Pop Total	Fold Enrichment	Bonferroni	Benjamini	FDR
SP_PIR_KEYWORDS	leucine-rich repeat	8	1.69851	0.0165148	FBGN0005775, FBGN0052687, FBGN0028523, FBGN0015399, FBGN0038504, FBGN0034718, FBGN0004364, FBGN0033210	436	79	12980	3.01475	0.972134	0.30095	19.0384
UP_SEQ_FEATURE	repeat:LRR 3	3	0.636943	0.202765	FBGN0005775, FBGN0038504, FBGN0033210	132	19	2975	3.55861	1	0.996276	96.3156
UP_SEQ_FEATURE	repeat:LRR 1	3	0.636943	0.219184	FBGN0005775, FBGN0038504, FBGN0033210	132	20	2975	3.38068	1	0.997095	97.2791
UP_SEQ_FEATURE	repeat:LRR 2	3	0.636943	0.219184	FBGN0005775, FBGN0038504, FBGN0033210	132	20	2975	3.38068	1	0.997095	97.2791
Annotation Cluster 41	Enrichment Score: 0.9442905057936004
Category	Term	Count	%	PValue	Genes	List Total	Pop Hits	Pop Total	Fold Enrichment	Bonferroni	Benjamini	FDR
INTERPRO	IPR013032:EGF-like region, conserved site	10	2.12314	0.0095147	FBGN0002526, FBGN0000463, FBGN0004449, FBGN0243514, FBGN0051314, FBGN0031474, FBGN0027929, FBGN0001402, FBGN0035833, FBGN0000395	370	99	10196	2.78351	0.998164	0.957152	13.3254
INTERPRO	IPR006210:EGF-like	7	1.4862	0.0405966	FBGN0000463, FBGN0004449, FBGN0243514, FBGN0051314, FBGN0027929, FBGN0001402, FBGN0035833	370	70	10196	2.75568	1	0.979791	46.2026
SMART	SM00181:EGF	7	1.4862	0.0769564	FBGN0000463, FBGN0004449, FBGN0243514, FBGN0051314, FBGN0027929, FBGN0001402, FBGN0035833	207	70	4824	2.33043	0.999999	0.966066	62.3175
INTERPRO	IPR000742:EGF-like, type 3	4	0.849257	0.33064	FBGN0000463, FBGN0004449, FBGN0051314, FBGN0001402	370	56	10196	1.96834	1	0.995959	99.7533
INTERPRO	IPR006209:EGF	3	0.636943	0.427578	FBGN0000463, FBGN0004449, FBGN0001402	370	40	10196	2.06676	1	0.997818	99.9762
SP_PIR_KEYWORDS	egf-like domain	3	0.636943	0.513756	FBGN0000463, FBGN0004449, FBGN0051314	436	51	12980	1.75121	1	0.927744	99.9893
Annotation Cluster 42	Enrichment Score: 0.9420850294355483
Category	Term	Count	%	PValue	Genes	List Total	Pop Hits	Pop Total	Fold Enrichment	Bonferroni	Benjamini	FDR
GOTERM_CC_FAT	GO:0005938~cell cortex	8	1.69851	0.0169067	FBGN0016081, FBGN0005634, FBGN0243505, FBGN0001301, FBGN0001085, FBGN0000163, FBGN0085408, FBGN0011202	172	75	4786	2.96806	0.976108	0.249674	19.4984
GOTERM_BP_FAT	GO:0045197~establishment or maintenance of epithelial cell apical/basal polarity	4	0.849257	0.0308878	FBGN0243505, FBGN0001085, FBGN0001402, FBGN0000163	278	20	7937	5.71007	1	0.384216	41.0238
GOTERM_BP_FAT	GO:0001738~morphogenesis of a polarized epithelium	7	1.4862	0.034794	FBGN0014388, FBGN0000463, FBGN0005634, FBGN0243505, FBGN0001085, FBGN0043364, FBGN0000163	278	70	7937	2.85504	1	0.410056	44.8993
GOTERM_BP_FAT	GO:0035088~establishment or maintenance of apical/basal cell polarity	4	0.849257	0.0605165	FBGN0243505, FBGN0001085, FBGN0001402, FBGN0000163	278	26	7937	4.39236	1	0.529981	65.0274
GOTERM_CC_FAT	GO:0044448~cell cortex part	5	1.06157	0.0804202	FBGN0005634, FBGN0243505, FBGN0000163, FBGN0085408, FBGN0011202	172	46	4786	3.02452	1	0.493394	65.5765
GOTERM_BP_FAT	GO:0030010~establishment of cell polarity	3	0.636943	0.128826	FBGN0005634, FBGN0001085, FBGN0000163	278	18	7937	4.75839	1	0.71183	90.1831
GOTERM_BP_FAT	GO:0001736~establishment of planar polarity	5	1.06157	0.163169	FBGN0014388, FBGN0000463, FBGN0005634, FBGN0001085, FBGN0043364	278	61	7937	2.34019	1	0.767152	95.0111
GOTERM_BP_FAT	GO:0007164~establishment of tissue polarity	5	1.06157	0.169977	FBGN0014388, FBGN0000463, FBGN0005634, FBGN0001085, FBGN0043364	278	62	7937	2.30245	1	0.775727	95.6519
GOTERM_BP_FAT	GO:0007163~establishment or maintenance of cell polarity	7	1.4862	0.180594	FBGN0014388, FBGN0000463, FBGN0005634, FBGN0243505, FBGN0001085, FBGN0001402, FBGN0000163	278	109	7937	1.83351	1	0.790005	96.4989
GOTERM_CC_FAT	GO:0045179~apical cortex	3	0.636943	0.184533	FBGN0005634, FBGN0243505, FBGN0000163	172	22	4786	3.7944	1	0.774437	92.534
GOTERM_BP_FAT	GO:0016318~ommatidial rotation	3	0.636943	0.216498	FBGN0014388, FBGN0000463, FBGN0001085	278	25	7937	3.42604	1	0.832369	98.3529
GOTERM_BP_FAT	GO:0042067~establishment of ommatidial polarity	3	0.636943	0.48082	FBGN0014388, FBGN0000463, FBGN0001085	278	46	7937	1.86198	1	0.971993	99.9984
GOTERM_CC_FAT	GO:0045177~apical part of cell	3	0.636943	0.516493	FBGN0005634, FBGN0243505, FBGN0000163	172	48	4786	1.7391	1	0.96856	99.9903
Annotation Cluster 43	Enrichment Score: 0.9299516199717025
Category	Term	Count	%	PValue	Genes	List Total	Pop Hits	Pop Total	Fold Enrichment	Bonferroni	Benjamini	FDR
GOTERM_MF_FAT	GO:0008081~phosphoric diester hydrolase activity	6	1.27389	0.00361435	FBGN0004625, FBGN0033075, FBGN0034886, FBGN0000479, FBGN0085370, FBGN0034997	290	29	7918	5.64899	0.831001	0.256443	5.06799
GOTERM_MF_FAT	GO:0004620~phospholipase activity	3	0.636943	0.52764	FBGN0004625, FBGN0033075, FBGN0034997	290	48	7918	1.70647	1	0.99519	99.9979
GOTERM_MF_FAT	GO:0016298~lipase activity	3	0.636943	0.8507	FBGN0004625, FBGN0033075, FBGN0034997	290	91	7918	0.900114	1	0.99994	100
Annotation Cluster 44	Enrichment Score: 0.9041893052888647
Category	Term	Count	%	PValue	Genes	List Total	Pop Hits	Pop Total	Fold Enrichment	Bonferroni	Benjamini	FDR
GOTERM_BP_FAT	GO:0007398~ectoderm development	8	1.69851	0.00919722	FBGN0000463, FBGN0016081, FBGN0003963, FBGN0005634, FBGN0003866, FBGN0001085, FBGN0003396, FBGN0002643	278	68	7937	3.35887	1	0.181494	14.4017
GOTERM_CC_FAT	GO:0005938~cell cortex	8	1.69851	0.0169067	FBGN0016081, FBGN0005634, FBGN0243505, FBGN0001301, FBGN0001085, FBGN0000163, FBGN0085408, FBGN0011202	172	75	4786	2.96806	0.976108	0.249674	19.4984
GOTERM_BP_FAT	GO:0008544~epidermis development	4	0.849257	0.234388	FBGN0016081, FBGN0005634, FBGN0003866, FBGN0001085	278	48	7937	2.3792	1	0.852381	98.8835
GOTERM_BP_FAT	GO:0035317~imaginal disc-derived wing hair organization	3	0.636943	0.320894	FBGN0016081, FBGN0005634, FBGN0001085	278	33	7937	2.59549	1	0.917395	99.8516
GOTERM_BP_FAT	GO:0035316~non-sensory hair organization	3	0.636943	0.333821	FBGN0016081, FBGN0005634, FBGN0001085	278	34	7937	2.51915	1	0.924053	99.8926
GOTERM_BP_FAT	GO:0035315~hair cell differentiation	3	0.636943	0.333821	FBGN0016081, FBGN0005634, FBGN0001085	278	34	7937	2.51915	1	0.924053	99.8926
GOTERM_BP_FAT	GO:0009913~epidermal cell differentiation	3	0.636943	0.359448	FBGN0016081, FBGN0005634, FBGN0001085	278	36	7937	2.3792	1	0.935638	99.9445
Annotation Cluster 45	Enrichment Score: 0.890609243242974
Category	Term	Count	%	PValue	Genes	List Total	Pop Hits	Pop Total	Fold Enrichment	Bonferroni	Benjamini	FDR
INTERPRO	IPR011991:Winged helix repressor DNA-binding	7	1.4862	0.0761759	FBGN0001148, FBGN0029504, FBGN0000567, FBGN0011766, FBGN0005660, FBGN0038197, FBGN0015396	370	82	10196	2.35241	1	0.953647	69.4326
INTERPRO	IPR018122:Transcription factor, fork head, conserved site	3	0.636943	0.124387	FBGN0029504, FBGN0038197, FBGN0015396	370	17	10196	4.86296	1	0.973939	86.2892
INTERPRO	IPR001766:Transcription factor, fork head	3	0.636943	0.149334	FBGN0029504, FBGN0038197, FBGN0015396	370	19	10196	4.35107	1	0.983417	91.1022
SMART	SM00339:FH	3	0.636943	0.193558	FBGN0029504, FBGN0038197, FBGN0015396	207	19	4824	3.67963	1	0.951667	92.7332
Annotation Cluster 46	Enrichment Score: 0.8905075592719379
Category	Term	Count	%	PValue	Genes	List Total	Pop Hits	Pop Total	Fold Enrichment	Bonferroni	Benjamini	FDR
INTERPRO	IPR000008:C2 calcium-dependent membrane targeting	5	1.06157	0.0642729	FBGN0004625, FBGN0004390, FBGN0053967, FBGN0015513, FBGN0034420	370	42	10196	3.28057	1	0.973962	62.9807
SMART	SM00239:C2	5	1.06157	0.102533	FBGN0004625, FBGN0004390, FBGN0053967, FBGN0015513, FBGN0034420	207	42	4824	2.77433	1	0.898255	73.2452
INTERPRO	IPR018029:C2 membrane targeting protein	3	0.636943	0.323284	FBGN0004625, FBGN0004390, FBGN0034420	370	32	10196	2.58345	1	0.995811	99.7095
Annotation Cluster 47	Enrichment Score: 0.8690601333734589
Category	Term	Count	%	PValue	Genes	List Total	Pop Hits	Pop Total	Fold Enrichment	Bonferroni	Benjamini	FDR
GOTERM_BP_FAT	GO:0008037~cell recognition	5	1.06157	0.0959249	FBGN0005775, FBGN0001219, FBGN0015380, FBGN0000636, FBGN0243514	278	50	7937	2.85504	1	0.643904	81.6799
GOTERM_BP_FAT	GO:0007413~axonal fasciculation	3	0.636943	0.105661	FBGN0005775, FBGN0001219, FBGN0000636	278	16	7937	5.35319	1	0.663761	84.7319
GOTERM_BP_FAT	GO:0008038~neuron recognition	4	0.849257	0.243766	FBGN0005775, FBGN0001219, FBGN0015380, FBGN0000636	278	49	7937	2.33064	1	0.85905	99.0926
Annotation Cluster 48	Enrichment Score: 0.8492368822404083
Category	Term	Count	%	PValue	Genes	List Total	Pop Hits	Pop Total	Fold Enrichment	Bonferroni	Benjamini	FDR
GOTERM_MF_FAT	GO:0019899~enzyme binding	7	1.4862	0.0326807	FBGN0046114, FBGN0013984, FBGN0052138, FBGN0014133, FBGN0038504, FBGN0000163, FBGN0011202	290	66	7918	2.89582	1	0.688173	37.9516
GOTERM_MF_FAT	GO:0031267~small GTPase binding	3	0.636943	0.217753	FBGN0052138, FBGN0038504, FBGN0011202	290	24	7918	3.41293	1	0.964898	97.0621
GOTERM_MF_FAT	GO:0017016~Ras GTPase binding	3	0.636943	0.217753	FBGN0052138, FBGN0038504, FBGN0011202	290	24	7918	3.41293	1	0.964898	97.0621
GOTERM_MF_FAT	GO:0051020~GTPase binding	3	0.636943	0.258722	FBGN0052138, FBGN0038504, FBGN0011202	290	27	7918	3.03372	1	0.967238	98.6434
Annotation Cluster 49	Enrichment Score: 0.834672700210342
Category	Term	Count	%	PValue	Genes	List Total	Pop Hits	Pop Total	Fold Enrichment	Bonferroni	Benjamini	FDR
GOTERM_BP_FAT	GO:0045475~locomotor rhythm	4	0.849257	0.0663905	FBGN0014467, FBGN0000479, FBGN0000242, FBGN0003371	278	27	7937	4.22968	1	0.553998	68.5309
GOTERM_BP_FAT	GO:0007626~locomotory behavior	11	2.33546	0.101176	FBGN0014467, FBGN0014135, FBGN0005775, FBGN0004625, FBGN0000636, FBGN0002526, FBGN0000479, FBGN0000721, FBGN0000242, FBGN0000173, FBGN0003371	278	181	7937	1.7351	1	0.655632	83.3908
GOTERM_BP_FAT	GO:0048512~circadian behavior	4	0.849257	0.145711	FBGN0014467, FBGN0000479, FBGN0000242, FBGN0003371	278	38	7937	3.0053	1	0.742017	92.9381
GOTERM_BP_FAT	GO:0007622~rhythmic behavior	4	0.849257	0.162497	FBGN0014467, FBGN0000479, FBGN0000242, FBGN0003371	278	40	7937	2.85504	1	0.767289	94.9433
GOTERM_BP_FAT	GO:0007623~circadian rhythm	4	0.849257	0.243766	FBGN0014467, FBGN0000479, FBGN0000242, FBGN0003371	278	49	7937	2.33064	1	0.85905	99.0926
GOTERM_BP_FAT	GO:0048511~rhythmic process	4	0.849257	0.253202	FBGN0014467, FBGN0000479, FBGN0000242, FBGN0003371	278	50	7937	2.28403	1	0.86871	99.2655
Annotation Cluster 50	Enrichment Score: 0.8258831021690115
Category	Term	Count	%	PValue	Genes	List Total	Pop Hits	Pop Total	Fold Enrichment	Bonferroni	Benjamini	FDR
GOTERM_BP_FAT	GO:0019730~antimicrobial humoral response	8	1.69851	0.0107244	FBGN0041182, FBGN0000568, FBGN0086902, FBGN0053542, FBGN0011766, FBGN0029765, FBGN0010385, FBGN0004364	278	70	7937	3.2629	1	0.203712	16.5953
GOTERM_BP_FAT	GO:0006959~humoral immune response	8	1.69851	0.0254062	FBGN0041182, FBGN0000568, FBGN0086902, FBGN0053542, FBGN0011766, FBGN0029765, FBGN0010385, FBGN0004364	278	83	7937	2.75184	1	0.340979	35.151
GOTERM_BP_FAT	GO:0006955~immune response	10	2.12314	0.136375	FBGN0041182, FBGN0000568, FBGN0031547, FBGN0051952, FBGN0086902, FBGN0053542, FBGN0011766, FBGN0029765, FBGN0010385, FBGN0004364	278	169	7937	1.68937	1	0.722287	91.5207
GOTERM_BP_FAT	GO:0019731~antibacterial humoral response	3	0.636943	0.242545	FBGN0041182, FBGN0010385, FBGN0004364	278	27	7937	3.17226	1	0.860948	99.0676
GOTERM_BP_FAT	GO:0009617~response to bacterium	5	1.06157	0.305146	FBGN0034647, FBGN0041182, FBGN0038197, FBGN0010385, FBGN0004364	278	80	7937	1.7844	1	0.906842	99.7817
GOTERM_BP_FAT	GO:0042742~defense response to bacterium	3	0.636943	0.700041	FBGN0041182, FBGN0010385, FBGN0004364	278	69	7937	1.24132	1	0.996791	100
GOTERM_BP_FAT	GO:0006952~defense response	5	1.06157	0.859699	FBGN0041182, FBGN0031547, FBGN0051952, FBGN0010385, FBGN0004364	278	173	7937	0.825155	1	0.999825	100
Annotation Cluster 51	Enrichment Score: 0.808822993035586
Category	Term	Count	%	PValue	Genes	List Total	Pop Hits	Pop Total	Fold Enrichment	Bonferroni	Benjamini	FDR
GOTERM_MF_FAT	GO:0000900~translation repressor activity, nucleic acid binding	3	0.636943	0.0246904	FBGN0011666, FBGN0003165, FBGN0000570	290	7	7918	11.7015	0.999995	0.64046	30.1692
GOTERM_MF_FAT	GO:0030371~translation repressor activity	3	0.636943	0.0321369	FBGN0011666, FBGN0003165, FBGN0000570	290	8	7918	10.2388	1	0.708792	37.4487
GOTERM_MF_FAT	GO:0045182~translation regulator activity	3	0.636943	0.090534	FBGN0011666, FBGN0003165, FBGN0000570	290	14	7918	5.85074	1	0.91391	74.4127
GOTERM_BP_FAT	GO:0017148~negative regulation of translation	4	0.849257	0.114067	FBGN0011666, FBGN0011706, FBGN0003165, FBGN0000570	278	34	7937	3.35887	1	0.684969	86.9755
GOTERM_BP_FAT	GO:0010608~posttranscriptional regulation of gene expression	8	1.69851	0.150851	FBGN0001219, FBGN0011666, FBGN0011706, FBGN0001218, FBGN0010113, FBGN0003165, FBGN0000570, FBGN0011206	278	126	7937	1.81272	1	0.749766	93.6202
GOTERM_BP_FAT	GO:0006417~regulation of translation	5	1.06157	0.242744	FBGN0011666, FBGN0011706, FBGN0003165, FBGN0000570, FBGN0011206	278	72	7937	1.98266	1	0.858876	99.0717
GOTERM_BP_FAT	GO:0032269~negative regulation of cellular protein metabolic process	4	0.849257	0.281792	FBGN0011666, FBGN0011706, FBGN0003165, FBGN0000570	278	53	7937	2.15474	1	0.89124	99.6192
GOTERM_BP_FAT	GO:0051248~negative regulation of protein metabolic process	4	0.849257	0.291391	FBGN0011666, FBGN0011706, FBGN0003165, FBGN0000570	278	54	7937	2.11484	1	0.895998	99.6964
SP_PIR_KEYWORDS	rna-binding	6	1.27389	0.494001	FBGN0002736, FBGN0017397, FBGN0003165, FBGN0000570, FBGN0011206, FBGN0033210	436	138	12980	1.29438	1	0.919959	99.9823
GOTERM_BP_FAT	GO:0032268~regulation of cellular protein metabolic process	5	1.06157	0.670554	FBGN0011666, FBGN0011706, FBGN0003165, FBGN0000570, FBGN0011206	278	130	7937	1.09809	1	0.995496	100
Annotation Cluster 52	Enrichment Score: 0.8064276267547033
Category	Term	Count	%	PValue	Genes	List Total	Pop Hits	Pop Total	Fold Enrichment	Bonferroni	Benjamini	FDR
INTERPRO	IPR000242:Protein-tyrosine phosphatase, receptor/non-receptor type	4	0.849257	0.0219224	FBGN0036448, FBGN0028341, FBGN0004370, FBGN0024734	370	17	10196	6.48394	1	0.974058	28.2211
SMART	SM00194:PTPc	4	0.849257	0.0335255	FBGN0036448, FBGN0028341, FBGN0004370, FBGN0024734	207	17	4824	5.48338	0.996858	0.943948	34.0059
GOTERM_BP_FAT	GO:0016311~dephosphorylation	7	1.4862	0.180594	FBGN0036448, FBGN0028341, FBGN0004370, FBGN0025642, FBGN0024734, FBGN0003892, FBGN0034179	278	109	7937	1.83351	1	0.790005	96.4989
INTERPRO	IPR000387:Protein-tyrosine phosphatase	3	0.636943	0.188333	FBGN0028341, FBGN0004370, FBGN0024734	370	22	10196	3.75774	1	0.984501	95.5903
GOTERM_MF_FAT	GO:0016791~phosphatase activity	10	2.12314	0.220518	FBGN0036448, FBGN0028341, FBGN0027279, FBGN0004370, FBGN0032820, FBGN0037786, FBGN0025642, FBGN0024734, FBGN0034179, FBGN0030348	290	182	7918	1.50019	1	0.963336	97.2078
GOTERM_MF_FAT	GO:0004725~protein tyrosine phosphatase activity	4	0.849257	0.225584	FBGN0036448, FBGN0028341, FBGN0004370, FBGN0024734	290	45	7918	2.42697	1	0.963236	97.4575
INTERPRO	IPR000387:Dual-specific/protein-tyrosine phosphatase, conserved region	3	0.636943	0.296312	FBGN0028341, FBGN0004370, FBGN0024734	370	30	10196	2.75568	1	0.99349	99.4788
GOTERM_BP_FAT	GO:0006470~protein amino acid dephosphorylation	5	1.06157	0.321052	FBGN0036448, FBGN0028341, FBGN0004370, FBGN0025642, FBGN0024734	278	82	7937	1.74088	1	0.916724	99.8521
GOTERM_MF_FAT	GO:0004721~phosphoprotein phosphatase activity	5	1.06157	0.466854	FBGN0036448, FBGN0028341, FBGN0004370, FBGN0025642, FBGN0024734	290	96	7918	1.42205	1	0.991976	99.9881
Annotation Cluster 53	Enrichment Score: 0.7903707896124833
Category	Term	Count	%	PValue	Genes	List Total	Pop Hits	Pop Total	Fold Enrichment	Bonferroni	Benjamini	FDR
INTERPRO	IPR001683:Phox-like	3	0.636943	0.112332	FBGN0033075, FBGN0032005, FBGN0052758	370	16	10196	5.16689	1	0.971825	83.1775
SMART	SM00312:PX	3	0.636943	0.147304	FBGN0033075, FBGN0032005, FBGN0052758	207	16	4824	4.36957	1	0.913553	85.6602
GOTERM_MF_FAT	GO:0008289~lipid binding	8	1.69851	0.153127	FBGN0033075, FBGN0011706, FBGN0032005, FBGN0030529, FBGN0032888, FBGN0052758, FBGN0034420, FBGN0023537	290	121	7918	1.80519	1	0.945769	90.8122
GOTERM_MF_FAT	GO:0035091~phosphoinositide binding	3	0.636943	0.204216	FBGN0033075, FBGN0032005, FBGN0052758	290	23	7918	3.56132	1	0.966584	96.2411
GOTERM_MF_FAT	GO:0005543~phospholipid binding	4	0.849257	0.215917	FBGN0033075, FBGN0011706, FBGN0032005, FBGN0052758	290	44	7918	2.48213	1	0.967035	96.9615
Annotation Cluster 54	Enrichment Score: 0.7729115984217291
Category	Term	Count	%	PValue	Genes	List Total	Pop Hits	Pop Total	Fold Enrichment	Bonferroni	Benjamini	FDR
GOTERM_BP_FAT	GO:0010557~positive regulation of macromolecule biosynthetic process	9	1.91083	0.0814115	FBGN0026160, FBGN0004893, FBGN0000504, FBGN0000472, FBGN0003165, FBGN0011766, FBGN0043364, FBGN0040071, FBGN0002643	278	129	7937	1.99189	1	0.608819	76.0486
GOTERM_BP_FAT	GO:0009891~positive regulation of biosynthetic process	10	2.12314	0.0867814	FBGN0026160, FBGN0004893, FBGN0000504, FBGN0000472, FBGN0003165, FBGN0011766, FBGN0043364, FBGN0010385, FBGN0040071, FBGN0002643	278	153	7937	1.86604	1	0.621383	78.2991
GOTERM_BP_FAT	GO:0031328~positive regulation of cellular biosynthetic process	10	2.12314	0.0867814	FBGN0026160, FBGN0004893, FBGN0000504, FBGN0000472, FBGN0003165, FBGN0011766, FBGN0043364, FBGN0010385, FBGN0040071, FBGN0002643	278	153	7937	1.86604	1	0.621383	78.2991
GOTERM_BP_FAT	GO:0045941~positive regulation of transcription	8	1.69851	0.110503	FBGN0026160, FBGN0004893, FBGN0000504, FBGN0000472, FBGN0011766, FBGN0043364, FBGN0040071, FBGN0002643	278	116	7937	1.96899	1	0.67687	86.0649
GOTERM_BP_FAT	GO:0010628~positive regulation of gene expression	8	1.69851	0.114248	FBGN0026160, FBGN0004893, FBGN0000504, FBGN0000472, FBGN0011766, FBGN0043364, FBGN0040071, FBGN0002643	278	117	7937	1.95216	1	0.683508	87.0202
GOTERM_BP_FAT	GO:0010604~positive regulation of macromolecule metabolic process	9	1.91083	0.123124	FBGN0026160, FBGN0004893, FBGN0000504, FBGN0000472, FBGN0003165, FBGN0011766, FBGN0043364, FBGN0040071, FBGN0002643	278	142	7937	1.80953	1	0.700273	89.0438
GOTERM_BP_FAT	GO:0051173~positive regulation of nitrogen compound metabolic process	8	1.69851	0.129885	FBGN0026160, FBGN0004893, FBGN0000504, FBGN0000472, FBGN0011766, FBGN0043364, FBGN0040071, FBGN0002643	278	121	7937	1.88763	1	0.711123	90.3821
GOTERM_BP_FAT	GO:0045935~positive regulation of nucleobase, nucleoside, nucleotide and nucleic acid metabolic process	8	1.69851	0.129885	FBGN0026160, FBGN0004893, FBGN0000504, FBGN0000472, FBGN0011766, FBGN0043364, FBGN0040071, FBGN0002643	278	121	7937	1.88763	1	0.711123	90.3821
GOTERM_BP_FAT	GO:0045893~positive regulation of transcription, DNA-dependent	5	1.06157	0.369019	FBGN0026160, FBGN0004893, FBGN0000504, FBGN0040071, FBGN0002643	278	88	7937	1.62218	1	0.938244	99.9569
GOTERM_BP_FAT	GO:0051254~positive regulation of RNA metabolic process	5	1.06157	0.384998	FBGN0026160, FBGN0004893, FBGN0000504, FBGN0040071, FBGN0002643	278	90	7937	1.58613	1	0.945419	99.972
GOTERM_MF_FAT	GO:0016563~transcription activator activity	5	1.06157	0.442489	FBGN0004893, FBGN0016081, FBGN0011766, FBGN0043364, FBGN0002643	290	93	7918	1.46793	1	0.990931	99.9773
GOTERM_BP_FAT	GO:0045944~positive regulation of transcription from RNA polymerase II promoter	3	0.636943	0.525328	FBGN0004893, FBGN0000504, FBGN0002643	278	50	7937	1.71302	1	0.981188	99.9996
Annotation Cluster 55	Enrichment Score: 0.7280917921495705
Category	Term	Count	%	PValue	Genes	List Total	Pop Hits	Pop Total	Fold Enrichment	Bonferroni	Benjamini	FDR
GOTERM_BP_FAT	GO:0050767~regulation of neurogenesis	6	1.27389	0.0838688	FBGN0014388, FBGN0004390, FBGN0000463, FBGN0016081, FBGN0014133, FBGN0011739	278	67	7937	2.55675	1	0.615394	77.1044
GOTERM_BP_FAT	GO:0060284~regulation of cell development	9	1.91083	0.087192	FBGN0004625, FBGN0014388, FBGN0004390, FBGN0000463, FBGN0016081, FBGN0002736, FBGN0014133, FBGN0003165, FBGN0011739	278	131	7937	1.96148	1	0.62085	78.4627
GOTERM_BP_FAT	GO:0051960~regulation of nervous system development	7	1.4862	0.0939596	FBGN0014388, FBGN0004390, FBGN0000463, FBGN0016081, FBGN0014133, FBGN0003165, FBGN0011739	278	90	7937	2.22058	1	0.640439	80.998
GOTERM_BP_FAT	GO:0045664~regulation of neuron differentiation	5	1.06157	0.11861	FBGN0014388, FBGN0004390, FBGN0016081, FBGN0014133, FBGN0011739	278	54	7937	2.64355	1	0.691862	88.0551
GOTERM_BP_FAT	GO:0010975~regulation of neuron projection development	3	0.636943	0.281804	FBGN0016081, FBGN0014133, FBGN0011739	278	30	7937	2.85504	1	0.890282	99.6193
GOTERM_BP_FAT	GO:0010769~regulation of cell morphogenesis involved in differentiation	3	0.636943	0.281804	FBGN0016081, FBGN0014133, FBGN0011739	278	30	7937	2.85504	1	0.890282	99.6193
GOTERM_BP_FAT	GO:0031344~regulation of cell projection organization	3	0.636943	0.384707	FBGN0016081, FBGN0014133, FBGN0011739	278	38	7937	2.25398	1	0.945833	99.9718
GOTERM_BP_FAT	GO:0022604~regulation of cell morphogenesis	5	1.06157	0.601312	FBGN0016081, FBGN0004449, FBGN0014133, FBGN0011739, FBGN0011202	278	119	7937	1.19959	1	0.990446	100
Annotation Cluster 56	Enrichment Score: 0.7231509478483858
Category	Term	Count	%	PValue	Genes	List Total	Pop Hits	Pop Total	Fold Enrichment	Bonferroni	Benjamini	FDR
GOTERM_BP_FAT	GO:0006814~sodium ion transport	7	1.4862	0.0489249	FBGN0035458, FBGN0015777, FBGN0038652, FBGN0051668, FBGN0034392, FBGN0015776, FBGN0065109	278	76	7937	2.62964	1	0.480074	57.011
SP_PIR_KEYWORDS	Sodium transport	5	1.06157	0.0763274	FBGN0015777, FBGN0038652, FBGN0051668, FBGN0015776, FBGN0065109	436	48	12980	3.10111	1	0.556421	63.4666
GOTERM_BP_FAT	GO:0030001~metal ion transport	10	2.12314	0.122805	FBGN0035458, FBGN0015777, FBGN0038652, FBGN0051668, FBGN0028428, FBGN0034392, FBGN0015776, FBGN0065109, FBGN0015222, FBGN0011672	278	165	7937	1.73032	1	0.701261	88.9765
SP_PIR_KEYWORDS	transport	20	4.24628	0.220443	FBGN0036813, FBGN0026255, FBGN0051668, FBGN0002736, FBGN0030218, FBGN0028428, FBGN0034400, FBGN0024980, FBGN0019952, FBGN0026875, FBGN0035567, FBGN0015776, FBGN0003996, FBGN0015777, FBGN0038652, FBGN0031359, FBGN0025111, FBGN0065109, FBGN0028886, FBGN0011672	436	465	12980	1.28046	1	0.712102	95.7501
GOTERM_BP_FAT	GO:0006811~ion transport	16	3.39703	0.230882	FBGN0035458, FBGN0026255, FBGN0036843, FBGN0051668, FBGN0028428, FBGN0019952, FBGN0026875, FBGN0035567, FBGN0034392, FBGN0015776, FBGN0015777, FBGN0038652, FBGN0036043, FBGN0065109, FBGN0015222, FBGN0011672	278	346	7937	1.32025	1	0.848701	98.7942
SP_PIR_KEYWORDS	ion transport	9	1.91083	0.266695	FBGN0026255, FBGN0015777, FBGN0038652, FBGN0051668, FBGN0028428, FBGN0019952, FBGN0026875, FBGN0015776, FBGN0065109	436	182	12980	1.47217	1	0.750777	98.0434
GOTERM_BP_FAT	GO:0006812~cation transport	12	2.54777	0.271725	FBGN0035458, FBGN0036843, FBGN0015777, FBGN0038652, FBGN0051668, FBGN0028428, FBGN0019952, FBGN0034392, FBGN0015776, FBGN0065109, FBGN0015222, FBGN0011672	278	252	7937	1.35954	1	0.88264	99.5187
GOTERM_BP_FAT	GO:0015672~monovalent inorganic cation transport	8	1.69851	0.411373	FBGN0035458, FBGN0015777, FBGN0038652, FBGN0051668, FBGN0028428, FBGN0034392, FBGN0015776, FBGN0065109	278	175	7937	1.30516	1	0.954128	99.9866
GOTERM_BP_FAT	GO:0006813~potassium ion transport	3	0.636943	0.44581	FBGN0015777, FBGN0028428, FBGN0015776	278	43	7937	1.99189	1	0.964942	99.9951
Annotation Cluster 57	Enrichment Score: 0.7122064406919489
Category	Term	Count	%	PValue	Genes	List Total	Pop Hits	Pop Total	Fold Enrichment	Bonferroni	Benjamini	FDR
GOTERM_MF_FAT	GO:0032561~guanyl ribonucleotide binding	11	2.33546	0.125426	FBGN0033756, FBGN0010747, FBGN0003887, FBGN0003162, FBGN0000721, FBGN0001098, FBGN0003890, FBGN0027493, FBGN0085419, FBGN0011596, FBGN0038785	290	181	7918	1.65933	1	0.956434	85.4123
GOTERM_MF_FAT	GO:0019001~guanyl nucleotide binding	11	2.33546	0.128703	FBGN0033756, FBGN0010747, FBGN0003887, FBGN0003162, FBGN0000721, FBGN0001098, FBGN0003890, FBGN0027493, FBGN0085419, FBGN0011596, FBGN0038785	290	182	7918	1.65021	1	0.947195	86.1781
GOTERM_MF_FAT	GO:0005525~GTP binding	10	2.12314	0.202587	FBGN0033756, FBGN0010747, FBGN0003887, FBGN0003162, FBGN0001098, FBGN0003890, FBGN0027493, FBGN0085419, FBGN0011596, FBGN0038785	290	178	7918	1.5339	1	0.968993	96.1291
SP_PIR_KEYWORDS	gtp-binding	8	1.69851	0.248515	FBGN0033756, FBGN0003887, FBGN0003162, FBGN0001098, FBGN0003890, FBGN0027493, FBGN0085419, FBGN0011596	436	152	12980	1.56688	1	0.736936	97.3308
GOTERM_MF_FAT	GO:0003924~GTPase activity	7	1.4862	0.338085	FBGN0033756, FBGN0028380, FBGN0003887, FBGN0003890, FBGN0011509, FBGN0085419, FBGN0011596	290	130	7918	1.47019	1	0.983991	99.7333
Annotation Cluster 58	Enrichment Score: 0.6933479858032351
Category	Term	Count	%	PValue	Genes	List Total	Pop Hits	Pop Total	Fold Enrichment	Bonferroni	Benjamini	FDR
GOTERM_BP_FAT	GO:0008277~regulation of G-protein coupled receptor protein signaling pathway	4	0.849257	0.0396572	FBGN0004625, FBGN0000121, FBGN0028743, FBGN0000253	278	22	7937	5.19097	1	0.438549	49.39
GOTERM_CC_FAT	GO:0016028~rhabdomere	4	0.849257	0.0579439	FBGN0004625, FBGN0000121, FBGN0014019, FBGN0000253	172	25	4786	4.45209	0.999998	0.463391	53.199
GOTERM_BP_FAT	GO:0007602~phototransduction	5	1.06157	0.0708175	FBGN0004625, FBGN0033075, FBGN0000121, FBGN0014019, FBGN0000253	278	45	7937	3.17226	1	0.57063	70.9502
GOTERM_BP_FAT	GO:0022400~regulation of rhodopsin mediated signaling pathway	3	0.636943	0.0838153	FBGN0004625, FBGN0000121, FBGN0000253	278	14	7937	6.11793	1	0.61756	77.0819
GOTERM_BP_FAT	GO:0016059~deactivation of rhodopsin mediated signaling	3	0.636943	0.0838153	FBGN0004625, FBGN0000121, FBGN0000253	278	14	7937	6.11793	1	0.61756	77.0819
GOTERM_BP_FAT	GO:0009583~detection of light stimulus	5	1.06157	0.101389	FBGN0004625, FBGN0033075, FBGN0000121, FBGN0014019, FBGN0000253	278	51	7937	2.79905	1	0.654253	83.4568
GOTERM_BP_FAT	GO:0009586~rhodopsin mediated phototransduction	3	0.636943	0.105661	FBGN0004625, FBGN0000121, FBGN0000253	278	16	7937	5.35319	1	0.663761	84.7319
GOTERM_BP_FAT	GO:0016056~rhodopsin mediated signaling pathway	3	0.636943	0.117097	FBGN0004625, FBGN0000121, FBGN0000253	278	17	7937	5.0383	1	0.68893	87.7052
GOTERM_BP_FAT	GO:0009582~detection of abiotic stimulus	5	1.06157	0.130748	FBGN0004625, FBGN0033075, FBGN0000121, FBGN0014019, FBGN0000253	278	56	7937	2.54914	1	0.709855	90.5413
GOTERM_BP_FAT	GO:0007603~phototransduction, visible light	3	0.636943	0.140813	FBGN0004625, FBGN0000121, FBGN0000253	278	19	7937	4.50795	1	0.732674	92.225
GOTERM_BP_FAT	GO:0009581~detection of external stimulus	5	1.06157	0.163169	FBGN0004625, FBGN0033075, FBGN0000121, FBGN0014019, FBGN0000253	278	61	7937	2.34019	1	0.767152	95.0111
GOTERM_BP_FAT	GO:0050908~detection of light stimulus involved in visual perception	3	0.636943	0.165438	FBGN0004625, FBGN0000121, FBGN0000253	278	21	7937	4.07862	1	0.770618	95.2339
GOTERM_BP_FAT	GO:0050962~detection of light stimulus involved in sensory perception	3	0.636943	0.178016	FBGN0004625, FBGN0000121, FBGN0000253	278	22	7937	3.89323	1	0.787883	96.3088
GOTERM_CC_FAT	GO:0042995~cell projection	7	1.4862	0.204633	FBGN0020254, FBGN0004625, FBGN0033438, FBGN0000121, FBGN0014019, FBGN0015513, FBGN0000253	172	111	4786	1.75477	1	0.791307	94.5649
GOTERM_BP_FAT	GO:0009584~detection of visible light	3	0.636943	0.216498	FBGN0004625, FBGN0000121, FBGN0000253	278	25	7937	3.42604	1	0.832369	98.3529
GOTERM_BP_FAT	GO:0007601~visual perception	5	1.06157	0.227612	FBGN0004625, FBGN0000121, FBGN0014019, FBGN0000253, FBGN0053197	278	70	7937	2.03931	1	0.846512	98.705
GOTERM_BP_FAT	GO:0050953~sensory perception of light stimulus	5	1.06157	0.235149	FBGN0004625, FBGN0000121, FBGN0014019, FBGN0000253, FBGN0053197	278	71	7937	2.01059	1	0.85222	98.902
GOTERM_BP_FAT	GO:0051606~detection of stimulus	6	1.27389	0.270255	FBGN0004625, FBGN0033075, FBGN0000121, FBGN0014019, FBGN0032888, FBGN0000253	278	100	7937	1.71302	1	0.88308	99.502
SP_PIR_KEYWORDS	vision	4	0.849257	0.280114	FBGN0004625, FBGN0000121, FBGN0014019, FBGN0053197	436	55	12980	2.16514	1	0.756649	98.452
GOTERM_BP_FAT	GO:0009314~response to radiation	6	1.27389	0.35981	FBGN0004625, FBGN0033075, FBGN0000121, FBGN0014019, FBGN0000253, FBGN0011739	278	113	7937	1.51595	1	0.934558	99.945
GOTERM_BP_FAT	GO:0009416~response to light stimulus	5	1.06157	0.463715	FBGN0004625, FBGN0033075, FBGN0000121, FBGN0014019, FBGN0000253	278	100	7937	1.42752	1	0.968773	99.9972
GOTERM_BP_FAT	GO:0050906~detection of stimulus involved in sensory perception	3	0.636943	0.525328	FBGN0004625, FBGN0000121, FBGN0000253	278	50	7937	1.71302	1	0.981188	99.9996
GOTERM_BP_FAT	GO:0009628~response to abiotic stimulus	7	1.4862	0.763655	FBGN0004625, FBGN0033075, FBGN0000121, FBGN0001218, FBGN0014019, FBGN0000253, FBGN0011739	278	214	7937	0.93389	1	0.998776	100
SP_PIR_KEYWORDS	sensory transduction	4	0.849257	0.835324	FBGN0004625, FBGN0000121, FBGN0014019, FBGN0053197	436	135	12980	0.882093	1	0.99432	100
GOTERM_BP_FAT	GO:0007600~sensory perception	8	1.69851	0.854192	FBGN0004625, FBGN0004198, FBGN0000121, FBGN0014019, FBGN0065109, FBGN0000253, FBGN0053197, FBGN0011672	278	276	7937	0.827547	1	0.999801	100
GOTERM_BP_FAT	GO:0007186~G-protein coupled receptor protein signaling pathway	9	1.91083	0.863841	FBGN0004573, FBGN0004625, FBGN0033756, FBGN0000121, FBGN0014019, FBGN0001085, FBGN0038063, FBGN0000253, FBGN0037960	278	314	7937	0.818322	1	0.999835	100
Annotation Cluster 59	Enrichment Score: 0.6873841074515394
Category	Term	Count	%	PValue	Genes	List Total	Pop Hits	Pop Total	Fold Enrichment	Bonferroni	Benjamini	FDR
GOTERM_BP_FAT	GO:0048072~compound eye pigmentation	3	0.636943	0.0636059	FBGN0003162, FBGN0041184, FBGN0003996	278	12	7937	7.13759	1	0.540633	66.9133
GOTERM_BP_FAT	GO:0043473~pigmentation	6	1.27389	0.0718838	FBGN0003162, FBGN0041184, FBGN0000504, FBGN0041710, FBGN0003996, FBGN0085408	278	64	7937	2.6766	1	0.573768	71.5061
GOTERM_BP_FAT	GO:0048066~pigmentation during development	5	1.06157	0.163169	FBGN0003162, FBGN0041184, FBGN0000504, FBGN0041710, FBGN0003996	278	61	7937	2.34019	1	0.767152	95.0111
GOTERM_BP_FAT	GO:0042440~pigment metabolic process	4	0.849257	0.406578	FBGN0003963, FBGN0003162, FBGN0041710, FBGN0003996	278	66	7937	1.73032	1	0.953429	99.9847
GOTERM_BP_FAT	GO:0048069~eye pigmentation	3	0.636943	0.421754	FBGN0003162, FBGN0041184, FBGN0003996	278	41	7937	2.08905	1	0.957252	99.9901
GOTERM_BP_FAT	GO:0046148~pigment biosynthetic process	3	0.636943	0.58712	FBGN0003162, FBGN0041710, FBGN0003996	278	56	7937	1.52948	1	0.989207	100
Annotation Cluster 60	Enrichment Score: 0.6821718999470919
Category	Term	Count	%	PValue	Genes	List Total	Pop Hits	Pop Total	Fold Enrichment	Bonferroni	Benjamini	FDR
GOTERM_BP_FAT	GO:0046545~development of primary female sexual characteristics	3	0.636943	0.105661	FBGN0004198, FBGN0000504, FBGN0025525	278	16	7937	5.35319	1	0.663761	84.7319
GOTERM_BP_FAT	GO:0046660~female sex differentiation	3	0.636943	0.140813	FBGN0004198, FBGN0000504, FBGN0025525	278	19	7937	4.50795	1	0.732674	92.225
GOTERM_BP_FAT	GO:0007548~sex differentiation	4	0.849257	0.349234	FBGN0004198, FBGN0004652, FBGN0000504, FBGN0025525	278	60	7937	1.90336	1	0.932493	99.9276
GOTERM_BP_FAT	GO:0045137~development of primary sexual characteristics	3	0.636943	0.359448	FBGN0004198, FBGN0000504, FBGN0025525	278	36	7937	2.3792	1	0.935638	99.9445
Annotation Cluster 61	Enrichment Score: 0.6698791328885912
Category	Term	Count	%	PValue	Genes	List Total	Pop Hits	Pop Total	Fold Enrichment	Bonferroni	Benjamini	FDR
GOTERM_BP_FAT	GO:0030036~actin cytoskeleton organization	9	1.91083	0.126729	FBGN0000463, FBGN0044826, FBGN0052138, FBGN0005634, FBGN0259169, FBGN0001301, FBGN0041111, FBGN0011202, FBGN0053558	278	143	7937	1.79688	1	0.707462	89.7778
GOTERM_BP_FAT	GO:0030029~actin filament-based process	9	1.91083	0.130389	FBGN0000463, FBGN0044826, FBGN0052138, FBGN0005634, FBGN0259169, FBGN0001301, FBGN0041111, FBGN0011202, FBGN0053558	278	144	7937	1.7844	1	0.710701	90.4755
GOTERM_BP_FAT	GO:0007015~actin filament organization	5	1.06157	0.329029	FBGN0000463, FBGN0044826, FBGN0259169, FBGN0011202, FBGN0053558	278	83	7937	1.7199	1	0.921284	99.8788
GOTERM_BP_FAT	GO:0031032~actomyosin structure organization	3	0.636943	0.384707	FBGN0005634, FBGN0041111, FBGN0011202	278	38	7937	2.25398	1	0.945833	99.9718
Annotation Cluster 62	Enrichment Score: 0.6572220420828288
Category	Term	Count	%	PValue	Genes	List Total	Pop Hits	Pop Total	Fold Enrichment	Bonferroni	Benjamini	FDR
GOTERM_BP_FAT	GO:0009123~nucleoside monophosphate metabolic process	6	1.27389	0.0392922	FBGN0086450, FBGN0036030, FBGN0000479, FBGN0003204, FBGN0085370, FBGN0029915	278	54	7937	3.17226	1	0.438274	49.0653
GOTERM_BP_FAT	GO:0044271~nitrogen compound biosynthetic process	13	2.76008	0.117007	FBGN0052068, FBGN0086450, FBGN0003162, FBGN0042094, FBGN0027493, FBGN0015776, FBGN0029915, FBGN0003996, FBGN0015777, FBGN0036030, FBGN0003204, FBGN0032437, FBGN0001145	278	233	7937	1.59294	1	0.690679	87.6841
SP_PIR_KEYWORDS	potassium	3	0.636943	0.143446	FBGN0015777, FBGN0003204, FBGN0015776	436	20	12980	4.4656	1	0.670334	85.9662
GOTERM_BP_FAT	GO:0009165~nucleotide biosynthetic process	9	1.91083	0.157497	FBGN0015777, FBGN0086450, FBGN0042094, FBGN0036030, FBGN0003204, FBGN0027493, FBGN0015776, FBGN0032437, FBGN0029915	278	151	7937	1.70168	1	0.757316	94.4105
GOTERM_BP_FAT	GO:0009161~ribonucleoside monophosphate metabolic process	3	0.636943	0.165438	FBGN0086450, FBGN0036030, FBGN0003204	278	21	7937	4.07862	1	0.770618	95.2339
GOTERM_BP_FAT	GO:0009156~ribonucleoside monophosphate biosynthetic process	3	0.636943	0.165438	FBGN0086450, FBGN0036030, FBGN0003204	278	21	7937	4.07862	1	0.770618	95.2339
GOTERM_BP_FAT	GO:0006163~purine nucleotide metabolic process	8	1.69851	0.168692	FBGN0015777, FBGN0042094, FBGN0003204, FBGN0027493, FBGN0085370, FBGN0015776, FBGN0032437, FBGN0029915	278	130	7937	1.75695	1	0.774548	95.5373
KEGG_PATHWAY	dme00230:Purine metabolism	8	1.69851	0.185071	FBGN0034886, FBGN0042094, FBGN0036030, FBGN0000479, FBGN0243505, FBGN0003204, FBGN0027493, FBGN0032437	80	122	2054	1.68361	0.999999	0.935582	87.7421
GOTERM_BP_FAT	GO:0034404~nucleobase, nucleoside and nucleotide biosynthetic process	9	1.91083	0.187044	FBGN0015777, FBGN0086450, FBGN0042094, FBGN0036030, FBGN0003204, FBGN0027493, FBGN0015776, FBGN0032437, FBGN0029915	278	158	7937	1.62629	1	0.798117	96.935
GOTERM_BP_FAT	GO:0034654~nucleobase, nucleoside, nucleotide and nucleic acid biosynthetic process	9	1.91083	0.187044	FBGN0015777, FBGN0086450, FBGN0042094, FBGN0036030, FBGN0003204, FBGN0027493, FBGN0015776, FBGN0032437, FBGN0029915	278	158	7937	1.62629	1	0.798117	96.935
GOTERM_MF_FAT	GO:0030955~potassium ion binding	3	0.636943	0.231365	FBGN0015777, FBGN0003204, FBGN0015776	290	25	7918	3.27641	1	0.960444	97.7169
GOTERM_BP_FAT	GO:0009124~nucleoside monophosphate biosynthetic process	4	0.849257	0.253202	FBGN0086450, FBGN0036030, FBGN0003204, FBGN0029915	278	50	7937	2.28403	1	0.86871	99.2655
GOTERM_BP_FAT	GO:0006164~purine nucleotide biosynthetic process	7	1.4862	0.270922	FBGN0015777, FBGN0042094, FBGN0003204, FBGN0027493, FBGN0015776, FBGN0032437, FBGN0029915	278	125	7937	1.59882	1	0.882785	99.5097
GOTERM_BP_FAT	GO:0009260~ribonucleotide biosynthetic process	6	1.27389	0.318059	FBGN0015777, FBGN0086450, FBGN0042094, FBGN0036030, FBGN0003204, FBGN0015776	278	107	7937	1.60095	1	0.915955	99.8408
GOTERM_BP_FAT	GO:0009259~ribonucleotide metabolic process	6	1.27389	0.352826	FBGN0015777, FBGN0086450, FBGN0042094, FBGN0036030, FBGN0003204, FBGN0015776	278	112	7937	1.52948	1	0.933456	99.934
GOTERM_MF_FAT	GO:0031420~alkali metal ion binding	3	0.636943	0.52764	FBGN0015777, FBGN0003204, FBGN0015776	290	48	7918	1.70647	1	0.99519	99.9979
GOTERM_BP_FAT	GO:0009152~purine ribonucleotide biosynthetic process	4	0.849257	0.696859	FBGN0015777, FBGN0042094, FBGN0003204, FBGN0015776	278	102	7937	1.11962	1	0.99668	100
GOTERM_BP_FAT	GO:0009150~purine ribonucleotide metabolic process	4	0.849257	0.727389	FBGN0015777, FBGN0042094, FBGN0003204, FBGN0015776	278	107	7937	1.0673	1	0.99778	100
Annotation Cluster 63	Enrichment Score: 0.6571859316328563
Category	Term	Count	%	PValue	Genes	List Total	Pop Hits	Pop Total	Fold Enrichment	Bonferroni	Benjamini	FDR
GOTERM_MF_FAT	GO:0015020~glucuronosyltransferase activity	4	0.849257	0.125931	FBGN0030662, FBGN0040259, FBGN0026315, FBGN0040091	290	34	7918	3.21217	1	0.950409	85.5329
SP_PIR_KEYWORDS	glycosyltransferase	8	1.69851	0.233429	FBGN0039464, FBGN0030662, FBGN0040259, FBGN0026315, FBGN0040091, FBGN0032078, FBGN0031988, FBGN0011591	436	149	12980	1.59842	1	0.719188	96.5655
INTERPRO	IPR002213:UDP-glucuronosyl/UDP-glucosyltransferase	3	0.636943	0.363206	FBGN0040259, FBGN0026315, FBGN0040091	370	35	10196	2.36201	1	0.995944	99.883
Annotation Cluster 64	Enrichment Score: 0.6516636580821797
Category	Term	Count	%	PValue	Genes	List Total	Pop Hits	Pop Total	Fold Enrichment	Bonferroni	Benjamini	FDR
SP_PIR_KEYWORDS	metal-binding	37	7.85563	0.042099	FBGN0083919, FBGN0004607, FBGN0003162, FBGN0003866, FBGN0035626, FBGN0027493, FBGN0033438, FBGN0000479, FBGN0038347, FBGN0031126, FBGN0052369, FBGN0052068, FBGN0065080, FBGN0004390, FBGN0004893, FBGN0000504, FBGN0085375, FBGN0036421, FBGN0032078, FBGN0259745, FBGN0041096, FBGN0013984, FBGN0000568, FBGN0003963, FBGN0004858, FBGN0004652, FBGN0036030, FBGN0086758, FBGN0003204, FBGN0028426, FBGN00002…	436	796	12980	1.38381	0.999904	0.419555	42.0434
SP_PIR_KEYWORDS	zinc	25	5.30786	0.158511	FBGN0083919, FBGN0004607, FBGN0003162, FBGN0003866, FBGN0035626, FBGN0033438, FBGN0052369, FBGN0004390, FBGN0004893, FBGN0065080, FBGN0000504, FBGN0085375, FBGN0036421, FBGN0259745, FBGN0041096, FBGN0000568, FBGN0003963, FBGN0004652, FBGN0004858, FBGN0086758, FBGN0028426, FBGN0000242, FBGN0053197, FBGN0034420, FBGN0002945	436	577	12980	1.28989	1	0.66423	88.7942
SP_PIR_KEYWORDS	zinc-finger	15	3.18471	0.169981	FBGN0004607, FBGN0004893, FBGN0065080, FBGN0004390, FBGN0003866, FBGN0035626, FBGN0036421, FBGN0259745, FBGN0041096, FBGN0000568, FBGN0003963, FBGN0004858, FBGN0004652, FBGN0052369, FBGN0053197	436	314	12980	1.42216	1	0.671318	90.5843
GOTERM_MF_FAT	GO:0043167~ion binding	72	15.2866	0.20016	FBGN0083919, FBGN0004625, FBGN0032469, FBGN0029895, FBGN0003162, FBGN0030529, FBGN0025642, FBGN0031597, FBGN0037153, FBGN0039776, FBGN0050359, FBGN0037646, FBGN0038347, FBGN0045063, FBGN0051960, FBGN0031894, FBGN0052369, FBGN0052068, FBGN0004893, FBGN0003137, FBGN0036421, FBGN0032078, FBGN0015776, FBGN0259745, FBGN0015777, FBGN0000568, FBGN0004652, FBGN0004858, FBGN0086758, FBGN0020416, FBGN00284…	290	1772	7918	1.1094	1	0.970913	95.9564
GOTERM_MF_FAT	GO:0043169~cation binding	71	15.0743	0.228943	FBGN0083919, FBGN0004625, FBGN0032469, FBGN0029895, FBGN0003162, FBGN0030529, FBGN0025642, FBGN0031597, FBGN0037153, FBGN0039776, FBGN0050359, FBGN0037646, FBGN0038347, FBGN0045063, FBGN0051960, FBGN0031894, FBGN0052369, FBGN0052068, FBGN0004893, FBGN0003137, FBGN0036421, FBGN0032078, FBGN0015776, FBGN0259745, FBGN0015777, FBGN0000568, FBGN0004652, FBGN0004858, FBGN0086758, FBGN0020416, FBGN00284…	290	1764	7918	1.09895	1	0.962117	97.6113
GOTERM_MF_FAT	GO:0046872~metal ion binding	66	14.0127	0.39255	FBGN0083919, FBGN0004625, FBGN0032469, FBGN0029895, FBGN0003162, FBGN0030529, FBGN0025642, FBGN0031597, FBGN0037153, FBGN0039776, FBGN0037646, FBGN0038347, FBGN0051960, FBGN0031894, FBGN0052369, FBGN0052068, FBGN0004893, FBGN0003137, FBGN0036421, FBGN0032078, FBGN0015776, FBGN0259745, FBGN0015777, FBGN0000568, FBGN0004652, FBGN0004858, FBGN0086758, FBGN0028426, FBGN0043364, FBGN0000242, FBGN00520…	290	1718	7918	1.04891	1	0.988323	99.9223
GOTERM_MF_FAT	GO:0008270~zinc ion binding	39	8.28025	0.488132	FBGN0026160, FBGN0083919, FBGN0004607, FBGN0032469, FBGN0029895, FBGN0003162, FBGN0003866, FBGN0035626, FBGN0031474, FBGN0031597, FBGN0037646, FBGN0033438, FBGN0051314, FBGN0031894, FBGN0052369, FBGN0003396, FBGN0065080, FBGN0004390, FBGN0004893, FBGN0000504, FBGN0003137, FBGN0085375, FBGN0036421, FBGN0035378, FBGN0259745, FBGN0041096, FBGN0000568, FBGN0003963, FBGN0004858, FBGN0004652, FBGN00867…	290	1026	7918	1.03785	1	0.993646	99.9934
GOTERM_MF_FAT	GO:0046914~transition metal ion binding	49	10.4034	0.614359	FBGN0083919, FBGN0032469, FBGN0029895, FBGN0003162, FBGN0037153, FBGN0031597, FBGN0039776, FBGN0037646, FBGN0038347, FBGN0031894, FBGN0052369, FBGN0052068, FBGN0004893, FBGN0003137, FBGN0036421, FBGN0259745, FBGN0000568, FBGN0004858, FBGN0004652, FBGN0086758, FBGN0043364, FBGN0028426, FBGN0000242, FBGN0053197, FBGN0052064, FBGN0034420, FBGN0026160, FBGN0004607, FBGN0003866, FBGN0035626, FBGN00314…	290	1354	7918	0.988086	1	0.997879	99.9999
Annotation Cluster 65	Enrichment Score: 0.6264763852310262
Category	Term	Count	%	PValue	Genes	List Total	Pop Hits	Pop Total	Fold Enrichment	Bonferroni	Benjamini	FDR
SP_PIR_KEYWORDS	ATP	8	1.69851	0.00754157	FBGN0001219, FBGN0015380, FBGN0013984, FBGN0001218, FBGN0005634, FBGN0000721, FBGN0003996, FBGN0003371	436	68	12980	3.50243	0.803596	0.165433	9.15423
INTERPRO	IPR017441:Protein kinase, ATP binding site	11	2.33546	0.124264	FBGN0015380, FBGN0022800, FBGN0013984, FBGN0250823, FBGN0044826, FBGN0024179, FBGN0259217, FBGN0000721, FBGN0026063, FBGN0011739, FBGN0003371	370	182	10196	1.66552	1	0.977671	86.2605
SP_PIR_KEYWORDS	tyrosine-protein kinase	4	0.849257	0.126111	FBGN0015380, FBGN0022800, FBGN0013984, FBGN0259217	436	37	12980	3.21845	1	0.658162	81.906
INTERPRO	IPR008266:Tyrosine protein kinase, active site	4	0.849257	0.131866	FBGN0015380, FBGN0022800, FBGN0013984, FBGN0259217	370	35	10196	3.14934	1	0.975948	87.9404
INTERPRO	IPR000719:Protein kinase, core	12	2.54777	0.159356	FBGN0015380, FBGN0022800, FBGN0013984, FBGN0250823, FBGN0044826, FBGN0024179, FBGN0259217, FBGN0000721, FBGN0026063, FBGN0039692, FBGN0011739, FBGN0003371	370	216	10196	1.53093	1	0.983185	92.5476
SP_PIR_KEYWORDS	kinase	11	2.33546	0.174681	FBGN0015380, FBGN0022800, FBGN0013984, FBGN0027279, FBGN0044826, FBGN0042094, FBGN0036030, FBGN0259217, FBGN0000721, FBGN0011739, FBGN0003371	436	212	12980	1.5447	1	0.672279	91.2386
GOTERM_BP_FAT	GO:0006468~protein amino acid phosphorylation	13	2.76008	0.198763	FBGN0022800, FBGN0250823, FBGN0044826, FBGN0024179, FBGN0259217, FBGN0015380, FBGN0013984, FBGN0000721, FBGN0026063, FBGN0039692, FBGN0011739, FBGN0000253, FBGN0003371	278	259	7937	1.43303	1	0.812414	97.5994
GOTERM_MF_FAT	GO:0004714~transmembrane receptor protein tyrosine kinase activity	3	0.636943	0.204216	FBGN0015380, FBGN0022800, FBGN0013984	290	23	7918	3.56132	1	0.966584	96.2411
INTERPRO	IPR001245:Tyrosine protein kinase	4	0.849257	0.212433	FBGN0015380, FBGN0022800, FBGN0013984, FBGN0259217	370	44	10196	2.50516	1	0.987368	97.1908
SMART	SM00219:TyrKc	4	0.849257	0.289622	FBGN0015380, FBGN0022800, FBGN0013984, FBGN0259217	207	44	4824	2.11858	1	0.983884	98.4512
SP_PIR_KEYWORDS	phosphotransferase	3	0.636943	0.316279	FBGN0013984, FBGN0000721, FBGN0003371	436	34	12980	2.62682	1	0.792371	99.1948
GOTERM_MF_FAT	GO:0004672~protein kinase activity	13	2.76008	0.339246	FBGN0022800, FBGN0250823, FBGN0044826, FBGN0024179, FBGN0028428, FBGN0259217, FBGN0015380, FBGN0013984, FBGN0000721, FBGN0026063, FBGN0039692, FBGN0011739, FBGN0003371	290	283	7918	1.25422	1	0.982908	99.7399
GOTERM_MF_FAT	GO:0004713~protein tyrosine kinase activity	4	0.849257	0.40556	FBGN0015380, FBGN0022800, FBGN0013984, FBGN0259217	290	63	7918	1.73355	1	0.986814	99.9431
UP_SEQ_FEATURE	domain:Protein kinase	5	1.06157	0.510893	FBGN0015380, FBGN0022800, FBGN0013984, FBGN0000721, FBGN0003371	132	84	2975	1.34154	1	0.999979	99.997
UP_SEQ_FEATURE	active site:Proton acceptor	6	1.27389	0.578367	FBGN0015380, FBGN0022800, FBGN0013984, FBGN0000721, FBGN0001258, FBGN0003371	132	115	2975	1.17589	1	0.999994	99.9997
UP_SEQ_FEATURE	binding site:ATP	5	1.06157	0.673886	FBGN0015380, FBGN0022800, FBGN0013984, FBGN0000721, FBGN0003371	132	103	2975	1.09407	1	0.999999	100
GOTERM_BP_FAT	GO:0016310~phosphorylation	14	2.9724	0.729273	FBGN0022800, FBGN0250823, FBGN0044826, FBGN0024179, FBGN0259217, FBGN0015380, FBGN0013984, FBGN0000721, FBGN0026063, FBGN0039692, FBGN0033465, FBGN0000253, FBGN0011739, FBGN0003371	278	425	7937	0.940482	1	0.997814	100
UP_SEQ_FEATURE	nucleotide phosphate-binding region:ATP	8	1.69851	0.772659	FBGN0015380, FBGN0022800, FBGN0013984, FBGN0086347, FBGN0005634, FBGN0000721, FBGN0003996, FBGN0003371	132	196	2975	0.919913	1	1	100
Annotation Cluster 66	Enrichment Score: 0.6229284474556218
Category	Term	Count	%	PValue	Genes	List Total	Pop Hits	Pop Total	Fold Enrichment	Bonferroni	Benjamini	FDR
GOTERM_BP_FAT	GO:0000122~negative regulation of transcription from RNA polymerase II promoter	7	1.4862	0.019057	FBGN0001168, FBGN0024250, FBGN0004893, FBGN0002733, FBGN0003866, FBGN0000504, FBGN0003396	278	61	7937	3.27627	1	0.284313	27.6622
GOTERM_BP_FAT	GO:0006357~regulation of transcription from RNA polymerase II promoter	11	2.33546	0.134067	FBGN0001168, FBGN0003415, FBGN0024250, FBGN0004893, FBGN0002733, FBGN0003866, FBGN0027592, FBGN0000504, FBGN0011766, FBGN0003396, FBGN0002643	278	192	7937	1.6357	1	0.717611	91.1311
GOTERM_MF_FAT	GO:0016566~specific transcriptional repressor activity	4	0.849257	0.14271	FBGN0001168, FBGN0024250, FBGN0002733, FBGN0011739	290	36	7918	3.03372	1	0.951401	89.0486
SP_PIR_KEYWORDS	repressor	6	1.27389	0.183986	FBGN0001168, FBGN0003415, FBGN0003963, FBGN0003866, FBGN0003165, FBGN0028386	436	90	12980	1.98471	1	0.664746	92.4121
GOTERM_MF_FAT	GO:0016564~transcription repressor activity	7	1.4862	0.20735	FBGN0001168, FBGN0024250, FBGN0004893, FBGN0002733, FBGN0003866, FBGN0023215, FBGN0011739	290	109	7918	1.75343	1	0.965117	96.4483
GOTERM_BP_FAT	GO:0010605~negative regulation of macromolecule metabolic process	15	3.18471	0.21601	FBGN0001168, FBGN0011666, FBGN0004893, FBGN0002733, FBGN0003866, FBGN0000504, FBGN0003165, FBGN0000570, FBGN0028386, FBGN0001219, FBGN0024250, FBGN0011706, FBGN0001218, FBGN0010113, FBGN0003396	278	317	7937	1.35096	1	0.832919	98.3356
GOTERM_BP_FAT	GO:0010558~negative regulation of macromolecule biosynthetic process	12	2.54777	0.246578	FBGN0001168, FBGN0011666, FBGN0024250, FBGN0011706, FBGN0004893, FBGN0002733, FBGN0003866, FBGN0000504, FBGN0003165, FBGN0000570, FBGN0028386, FBGN0003396	278	246	7937	1.3927	1	0.86154	99.1478
GOTERM_BP_FAT	GO:0009890~negative regulation of biosynthetic process	12	2.54777	0.25906	FBGN0001168, FBGN0011666, FBGN0024250, FBGN0011706, FBGN0004893, FBGN0002733, FBGN0003866, FBGN0000504, FBGN0003165, FBGN0000570, FBGN0028386, FBGN0003396	278	249	7937	1.37592	1	0.873546	99.3566
GOTERM_BP_FAT	GO:0031327~negative regulation of cellular biosynthetic process	12	2.54777	0.25906	FBGN0001168, FBGN0011666, FBGN0024250, FBGN0011706, FBGN0004893, FBGN0002733, FBGN0003866, FBGN0000504, FBGN0003165, FBGN0000570, FBGN0028386, FBGN0003396	278	249	7937	1.37592	1	0.873546	99.3566
GOTERM_BP_FAT	GO:0010629~negative regulation of gene expression	12	2.54777	0.28896	FBGN0001168, FBGN0001219, FBGN0024250, FBGN0004893, FBGN0002733, FBGN0001218, FBGN0003866, FBGN0000504, FBGN0010113, FBGN0003165, FBGN0028386, FBGN0003396	278	256	7937	1.3383	1	0.895506	99.6783
GOTERM_BP_FAT	GO:0016481~negative regulation of transcription	9	1.91083	0.44953	FBGN0001168, FBGN0024250, FBGN0004893, FBGN0002733, FBGN0003866, FBGN0000504, FBGN0003165, FBGN0028386, FBGN0003396	278	207	7937	1.24132	1	0.965868	99.9957
GOTERM_BP_FAT	GO:0045892~negative regulation of transcription, DNA-dependent	8	1.69851	0.480012	FBGN0001168, FBGN0024250, FBGN0004893, FBGN0002733, FBGN0003866, FBGN0000504, FBGN0003165, FBGN0003396	278	187	7937	1.22141	1	0.972409	99.9983
GOTERM_BP_FAT	GO:0051253~negative regulation of RNA metabolic process	8	1.69851	0.513713	FBGN0001168, FBGN0024250, FBGN0004893, FBGN0002733, FBGN0003866, FBGN0000504, FBGN0003165, FBGN0003396	278	193	7937	1.18343	1	0.978861	99.9995
GOTERM_BP_FAT	GO:0051172~negative regulation of nitrogen compound metabolic process	9	1.91083	0.533305	FBGN0001168, FBGN0024250, FBGN0004893, FBGN0002733, FBGN0003866, FBGN0000504, FBGN0003165, FBGN0028386, FBGN0003396	278	223	7937	1.15226	1	0.982137	99.9997
GOTERM_BP_FAT	GO:0045934~negative regulation of nucleobase, nucleoside, nucleotide and nucleic acid metabolic process	9	1.91083	0.533305	FBGN0001168, FBGN0024250, FBGN0004893, FBGN0002733, FBGN0003866, FBGN0000504, FBGN0003165, FBGN0028386, FBGN0003396	278	223	7937	1.15226	1	0.982137	99.9997
Annotation Cluster 67	Enrichment Score: 0.6217678517594634
Category	Term	Count	%	PValue	Genes	List Total	Pop Hits	Pop Total	Fold Enrichment	Bonferroni	Benjamini	FDR
GOTERM_BP_FAT	GO:0060341~regulation of cellular localization	6	1.27389	0.0880846	FBGN0033075, FBGN0065080, FBGN0002736, FBGN0003892, FBGN0000253, FBGN0003371	278	68	7937	2.51915	1	0.622438	78.8144
GOTERM_BP_FAT	GO:0032386~regulation of intracellular transport	4	0.849257	0.114067	FBGN0033075, FBGN0003892, FBGN0000253, FBGN0003371	278	34	7937	3.35887	1	0.684969	86.9755
GOTERM_BP_FAT	GO:0042306~regulation of protein import into nucleus	3	0.636943	0.281804	FBGN0003892, FBGN0000253, FBGN0003371	278	30	7937	2.85504	1	0.890282	99.6193
GOTERM_BP_FAT	GO:0033157~regulation of intracellular protein transport	3	0.636943	0.294873	FBGN0003892, FBGN0000253, FBGN0003371	278	31	7937	2.76294	1	0.898399	99.7205
GOTERM_BP_FAT	GO:0070201~regulation of establishment of protein localization	3	0.636943	0.320894	FBGN0003892, FBGN0000253, FBGN0003371	278	33	7937	2.59549	1	0.917395	99.8516
GOTERM_BP_FAT	GO:0051223~regulation of protein transport	3	0.636943	0.320894	FBGN0003892, FBGN0000253, FBGN0003371	278	33	7937	2.59549	1	0.917395	99.8516
GOTERM_BP_FAT	GO:0046822~regulation of nucleocytoplasmic transport	3	0.636943	0.320894	FBGN0003892, FBGN0000253, FBGN0003371	278	33	7937	2.59549	1	0.917395	99.8516
GOTERM_BP_FAT	GO:0032880~regulation of protein localization	3	0.636943	0.384707	FBGN0003892, FBGN0000253, FBGN0003371	278	38	7937	2.25398	1	0.945833	99.9718
Annotation Cluster 68	Enrichment Score: 0.6180071261562201
Category	Term	Count	%	PValue	Genes	List Total	Pop Hits	Pop Total	Fold Enrichment	Bonferroni	Benjamini	FDR
INTERPRO	IPR013761:Sterile alpha motif-type	4	0.849257	0.0930384	FBGN0033987, FBGN0032330, FBGN0031762, FBGN0005660	370	30	10196	3.67423	1	0.953323	76.7949
INTERPRO	IPR001660:Sterile alpha motif SAM	3	0.636943	0.349987	FBGN0033987, FBGN0032330, FBGN0031762	370	34	10196	2.43148	1	0.996175	99.8409
SMART	SM00454:SAM	3	0.636943	0.429799	FBGN0033987, FBGN0032330, FBGN0031762	207	34	4824	2.05627	1	0.991322	99.8937
Annotation Cluster 69	Enrichment Score: 0.6121165080002287
Category	Term	Count	%	PValue	Genes	List Total	Pop Hits	Pop Total	Fold Enrichment	Bonferroni	Benjamini	FDR
GOTERM_CC_FAT	GO:0005874~microtubule	8	1.69851	0.0547409	FBGN0065092, FBGN0001612, FBGN0003887, FBGN0033845, FBGN0003890, FBGN0026620, FBGN0085408, FBGN0038785	172	96	4786	2.3188	0.999996	0.460139	51.1341
INTERPRO	IPR017975:Tubulin, conserved site	3	0.636943	0.162156	FBGN0003887, FBGN0003890, FBGN0038785	370	20	10196	4.13351	1	0.982055	92.9105
SP_PIR_KEYWORDS	microtubule	4	0.849257	0.408847	FBGN0001612, FBGN0003887, FBGN0003890, FBGN0085408	436	69	12980	1.72583	1	0.876681	99.8728
GOTERM_CC_FAT	GO:0044430~cytoskeletal part	12	2.54777	0.450144	FBGN0065092, FBGN0001612, FBGN0003887, FBGN0086347, FBGN0033845, FBGN0005634, FBGN0003890, FBGN0000253, FBGN0026620, FBGN0085408, FBGN0038785, FBGN0011202	172	287	4786	1.16344	1	0.949049	99.9503
GOTERM_CC_FAT	GO:0015630~microtubule cytoskeleton	9	1.91083	0.532429	FBGN0065092, FBGN0001612, FBGN0003887, FBGN0033845, FBGN0003890, FBGN0000253, FBGN0026620, FBGN0085408, FBGN0038785	172	220	4786	1.13832	1	0.971051	99.9937
Annotation Cluster 70	Enrichment Score: 0.6000685732738866
Category	Term	Count	%	PValue	Genes	List Total	Pop Hits	Pop Total	Fold Enrichment	Bonferroni	Benjamini	FDR
GOTERM_BP_FAT	GO:0019932~second-messenger-mediated signaling	4	0.849257	0.0993568	FBGN0004573, FBGN0004625, FBGN0000479, FBGN0038063	278	32	7937	3.56879	1	0.650808	82.8158
GOTERM_BP_FAT	GO:0043085~positive regulation of catalytic activity	5	1.06157	0.183883	FBGN0046114, FBGN0004573, FBGN0004625, FBGN0016081, FBGN0038063	278	64	7937	2.2305	1	0.795	96.728
GOTERM_BP_FAT	GO:0044093~positive regulation of molecular function	5	1.06157	0.242744	FBGN0046114, FBGN0004573, FBGN0004625, FBGN0016081, FBGN0038063	278	72	7937	1.98266	1	0.858876	99.0717
SP_PIR_KEYWORDS	transducer	6	1.27389	0.897094	FBGN0004573, FBGN0004625, FBGN0014019, FBGN0001085, FBGN0038063, FBGN0037960	436	234	12980	0.76335	1	0.997782	100
Annotation Cluster 71	Enrichment Score: 0.5743732786403528
Category	Term	Count	%	PValue	Genes	List Total	Pop Hits	Pop Total	Fold Enrichment	Bonferroni	Benjamini	FDR
GOTERM_BP_FAT	GO:0009101~glycoprotein biosynthetic process	5	1.06157	0.176883	FBGN0030662, FBGN0045063, FBGN0032078, FBGN0031988, FBGN0011591	278	63	7937	2.2659	1	0.787126	96.2223
GOTERM_BP_FAT	GO:0009100~glycoprotein metabolic process	5	1.06157	0.198147	FBGN0030662, FBGN0045063, FBGN0032078, FBGN0031988, FBGN0011591	278	66	7937	2.16291	1	0.812747	97.5682
GOTERM_BP_FAT	GO:0043413~biopolymer glycosylation	4	0.849257	0.243766	FBGN0045063, FBGN0032078, FBGN0031988, FBGN0011591	278	49	7937	2.33064	1	0.85905	99.0926
GOTERM_BP_FAT	GO:0006486~protein amino acid glycosylation	4	0.849257	0.243766	FBGN0045063, FBGN0032078, FBGN0031988, FBGN0011591	278	49	7937	2.33064	1	0.85905	99.0926
GOTERM_BP_FAT	GO:0070085~glycosylation	4	0.849257	0.243766	FBGN0045063, FBGN0032078, FBGN0031988, FBGN0011591	278	49	7937	2.33064	1	0.85905	99.0926
GOTERM_CC_FAT	GO:0005794~Golgi apparatus	6	1.27389	0.704969	FBGN0030662, FBGN0052699, FBGN0045063, FBGN0031988, FBGN0011591, FBGN0015222	172	164	4786	1.01801	1	0.994709	100
Annotation Cluster 72	Enrichment Score: 0.5692662345449964
Category	Term	Count	%	PValue	Genes	List Total	Pop Hits	Pop Total	Fold Enrichment	Bonferroni	Benjamini	FDR
GOTERM_BP_FAT	GO:0048878~chemical homeostasis	5	1.06157	0.198147	FBGN0004625, FBGN0003892, FBGN0038197, FBGN0015222, FBGN0011672	278	66	7937	2.16291	1	0.812747	97.5682
GOTERM_BP_FAT	GO:0055066~di-, tri-valent inorganic cation homeostasis	3	0.636943	0.20357	FBGN0004625, FBGN0015222, FBGN0011672	278	24	7937	3.56879	1	0.819355	97.8307
GOTERM_BP_FAT	GO:0042592~homeostatic process	9	1.91083	0.209496	FBGN0004625, FBGN0013984, FBGN0033521, FBGN0003963, FBGN0003892, FBGN0038197, FBGN0033518, FBGN0015222, FBGN0011672	278	163	7937	1.5764	1	0.825146	98.0869
GOTERM_BP_FAT	GO:0055080~cation homeostasis	3	0.636943	0.320894	FBGN0004625, FBGN0015222, FBGN0011672	278	33	7937	2.59549	1	0.917395	99.8516
GOTERM_BP_FAT	GO:0050801~ion homeostasis	3	0.636943	0.525328	FBGN0004625, FBGN0015222, FBGN0011672	278	50	7937	1.71302	1	0.981188	99.9996
Annotation Cluster 73	Enrichment Score: 0.5613588935809163
Category	Term	Count	%	PValue	Genes	List Total	Pop Hits	Pop Total	Fold Enrichment	Bonferroni	Benjamini	FDR
GOTERM_BP_FAT	GO:0016044~membrane organization	16	3.39703	0.147393	FBGN0029504, FBGN0001168, FBGN0065092, FBGN0027579, FBGN0243514, FBGN0023215, FBGN0026875, FBGN0011596, FBGN0041182, FBGN0032167, FBGN0003328, FBGN0028341, FBGN0040395, FBGN0039774, FBGN0003204, FBGN0000242	278	319	7937	1.43199	1	0.742781	93.1686
GOTERM_BP_FAT	GO:0006909~phagocytosis	11	2.33546	0.153969	FBGN0029504, FBGN0041182, FBGN0003328, FBGN0032167, FBGN0028341, FBGN0040395, FBGN0243514, FBGN0023215, FBGN0026875, FBGN0003204, FBGN0000242	278	197	7937	1.59418	1	0.753967	94.0032
GOTERM_BP_FAT	GO:0006911~phagocytosis, engulfment	10	2.12314	0.206211	FBGN0029504, FBGN0041182, FBGN0003328, FBGN0032167, FBGN0028341, FBGN0040395, FBGN0023215, FBGN0026875, FBGN0003204, FBGN0000242	278	187	7937	1.52676	1	0.822433	97.9486
GOTERM_BP_FAT	GO:0010324~membrane invagination	11	2.33546	0.424982	FBGN0029504, FBGN0041182, FBGN0003328, FBGN0032167, FBGN0028341, FBGN0040395, FBGN0243514, FBGN0023215, FBGN0026875, FBGN0003204, FBGN0000242	278	258	7937	1.21726	1	0.958151	99.991
GOTERM_BP_FAT	GO:0006897~endocytosis	11	2.33546	0.424982	FBGN0029504, FBGN0041182, FBGN0003328, FBGN0032167, FBGN0028341, FBGN0040395, FBGN0243514, FBGN0023215, FBGN0026875, FBGN0003204, FBGN0000242	278	258	7937	1.21726	1	0.958151	99.991
GOTERM_BP_FAT	GO:0016192~vesicle-mediated transport	15	3.18471	0.506855	FBGN0029504, FBGN0243514, FBGN0024980, FBGN0023215, FBGN0026875, FBGN0020647, FBGN0001219, FBGN0041182, FBGN0032167, FBGN0003328, FBGN0028341, FBGN0040395, FBGN0039774, FBGN0003204, FBGN0000242	278	391	7937	1.09528	1	0.977766	99.9993
Annotation Cluster 74	Enrichment Score: 0.555307850601157
Category	Term	Count	%	PValue	Genes	List Total	Pop Hits	Pop Total	Fold Enrichment	Bonferroni	Benjamini	FDR
SP_PIR_KEYWORDS	Immunoglobulin domain	6	1.27389	0.0199526	FBGN0000636, FBGN0003137, FBGN0001402, FBGN0038156, FBGN0015399, FBGN0001257	436	47	12980	3.80051	0.986874	0.303089	22.5551
INTERPRO	IPR013098:Immunoglobulin I-set	5	1.06157	0.150622	FBGN0250829, FBGN0003137, FBGN0001402, FBGN0015399, FBGN0001257	370	57	10196	2.41726	1	0.981399	91.3016
UP_SEQ_FEATURE	domain:Ig-like C2-type 1	3	0.636943	0.202765	FBGN0000636, FBGN0003137, FBGN0001257	132	19	2975	3.55861	1	0.996276	96.3156
UP_SEQ_FEATURE	domain:Ig-like C2-type 2	3	0.636943	0.202765	FBGN0000636, FBGN0003137, FBGN0001257	132	19	2975	3.55861	1	0.996276	96.3156
INTERPRO	IPR003598:Immunoglobulin subtype 2	6	1.27389	0.253528	FBGN0250829, FBGN0003137, FBGN0001402, FBGN0038156, FBGN0015399, FBGN0001257	370	94	10196	1.75894	1	0.991911	98.7398
INTERPRO	IPR007110:Immunoglobulin-like	7	1.4862	0.343958	FBGN0000636, FBGN0250829, FBGN0003137, FBGN0001402, FBGN0038156, FBGN0015399, FBGN0001257	370	132	10196	1.46134	1	0.996135	99.8174
SMART	SM00408:IGc2	6	1.27389	0.373884	FBGN0250829, FBGN0003137, FBGN0001402, FBGN0038156, FBGN0015399, FBGN0001257	207	94	4824	1.48751	1	0.990483	99.6676
INTERPRO	IPR013783:Immunoglobulin-like fold	6	1.27389	0.417887	FBGN0250829, FBGN0003137, FBGN0001402, FBGN0038156, FBGN0030505, FBGN0001257	370	117	10196	1.41317	1	0.997627	99.9695
INTERPRO	IPR013151:Immunoglobulin	4	0.849257	0.57443	FBGN0250829, FBGN0003137, FBGN0001402, FBGN0038156	370	82	10196	1.34423	1	0.999598	99.9997
INTERPRO	IPR003599:Immunoglobulin subtype	3	0.636943	0.871256	FBGN0250829, FBGN0001402, FBGN0038156	370	97	10196	0.852271	1	1	100
SMART	SM00409:IG	3	0.636943	0.924756	FBGN0250829, FBGN0001402, FBGN0038156	207	97	4824	0.720753	1	0.999998	100
Annotation Cluster 75	Enrichment Score: 0.5420172808863228
Category	Term	Count	%	PValue	Genes	List Total	Pop Hits	Pop Total	Fold Enrichment	Bonferroni	Benjamini	FDR
INTERPRO	IPR011598:Helix-loop-helix DNA-binding	4	0.849257	0.17527	FBGN0001168, FBGN0002733, FBGN0023215, FBGN0000472	370	40	10196	2.75568	1	0.983368	94.4007
GOTERM_MF_FAT	GO:0016564~transcription repressor activity	7	1.4862	0.20735	FBGN0001168, FBGN0024250, FBGN0004893, FBGN0002733, FBGN0003866, FBGN0023215, FBGN0011739	290	109	7918	1.75343	1	0.965117	96.4483
UP_SEQ_FEATURE	DNA-binding region:Basic motif	4	0.849257	0.221283	FBGN0014467, FBGN0001168, FBGN0002733, FBGN0000472	132	37	2975	2.43653	1	0.996513	97.3837
INTERPRO	IPR001092:Basic helix-loop-helix dimerisation region bHLH	4	0.849257	0.360605	FBGN0001168, FBGN0002733, FBGN0023215, FBGN0000472	370	59	10196	1.86825	1	0.996155	99.8757
UP_SEQ_FEATURE	domain:Helix-loop-helix motif	3	0.636943	0.415152	FBGN0001168, FBGN0002733, FBGN0000472	132	32	2975	2.11293	1	0.999853	99.9596
SMART	SM00353:HLH	4	0.849257	0.464833	FBGN0001168, FBGN0002733, FBGN0023215, FBGN0000472	207	59	4824	1.57996	1	0.991791	99.9509
Annotation Cluster 76	Enrichment Score: 0.5418511431458269
Category	Term	Count	%	PValue	Genes	List Total	Pop Hits	Pop Total	Fold Enrichment	Bonferroni	Benjamini	FDR
INTERPRO	IPR007087:Zinc finger, C2H2-type	16	3.39703	0.183221	FBGN0004607, FBGN0032469, FBGN0004893, FBGN0029895, FBGN0003866, FBGN0085375, FBGN0031597, FBGN0003963, FBGN0004858, FBGN0004652, FBGN0040765, FBGN0086758, FBGN0031894, FBGN0043364, FBGN0052772, FBGN0003396	370	320	10196	1.37784	1	0.984515	95.1561
INTERPRO	IPR015880:Zinc finger, C2H2-like	16	3.39703	0.195516	FBGN0004607, FBGN0032469, FBGN0004893, FBGN0029895, FBGN0003866, FBGN0085375, FBGN0031597, FBGN0003963, FBGN0004858, FBGN0004652, FBGN0040765, FBGN0086758, FBGN0031894, FBGN0043364, FBGN0052772, FBGN0003396	370	324	10196	1.36083	1	0.985253	96.1393
INTERPRO	IPR013087:Zinc finger, C2H2-type/integrase, DNA-binding	8	1.69851	0.271817	FBGN0004607, FBGN0004893, FBGN0085375, FBGN0040765, FBGN0031894, FBGN0043364, FBGN0052772, FBGN0003396	370	145	10196	1.52037	1	0.990393	99.1305
SMART	SM00355:ZnF_C2H2	16	3.39703	0.410935	FBGN0004607, FBGN0032469, FBGN0004893, FBGN0029895, FBGN0003866, FBGN0085375, FBGN0031597, FBGN0003963, FBGN0004858, FBGN0004652, FBGN0040765, FBGN0086758, FBGN0031894, FBGN0043364, FBGN0052772, FBGN0003396	207	324	4824	1.15083	1	0.993048	99.8419
GOTERM_MF_FAT	GO:0008270~zinc ion binding	39	8.28025	0.488132	FBGN0026160, FBGN0083919, FBGN0004607, FBGN0032469, FBGN0029895, FBGN0003162, FBGN0003866, FBGN0035626, FBGN0031474, FBGN0031597, FBGN0037646, FBGN0033438, FBGN0051314, FBGN0031894, FBGN0052369, FBGN0003396, FBGN0065080, FBGN0004390, FBGN0004893, FBGN0000504, FBGN0003137, FBGN0085375, FBGN0036421, FBGN0035378, FBGN0259745, FBGN0041096, FBGN0000568, FBGN0003963, FBGN0004858, FBGN0004652, FBGN00867…	290	1026	7918	1.03785	1	0.993646	99.9934
Annotation Cluster 77	Enrichment Score: 0.5328728797585075
Category	Term	Count	%	PValue	Genes	List Total	Pop Hits	Pop Total	Fold Enrichment	Bonferroni	Benjamini	FDR
SP_PIR_KEYWORDS	zinc finger	5	1.06157	0.0908307	FBGN0004607, FBGN0004893, FBGN0000568, FBGN0003963, FBGN0003866	436	51	12980	2.91869	1	0.5894	70.1103
UP_SEQ_FEATURE	zinc finger region:C2H2-type 3	4	0.849257	0.330305	FBGN0004607, FBGN0004893, FBGN0003963, FBGN0003866	132	46	2975	1.95982	1	0.99958	99.7093
UP_SEQ_FEATURE	zinc finger region:C2H2-type 1	4	0.849257	0.367088	FBGN0004607, FBGN0004893, FBGN0003963, FBGN0003866	132	49	2975	1.83983	1	0.999746	99.8723
UP_SEQ_FEATURE	zinc finger region:C2H2-type 2	4	0.849257	0.379289	FBGN0004607, FBGN0004893, FBGN0003963, FBGN0003866	132	50	2975	1.80303	1	0.999764	99.9039
UP_SEQ_FEATURE	zinc finger region:C2H2-type 4	3	0.636943	0.518498	FBGN0004607, FBGN0004893, FBGN0003963	132	39	2975	1.73368	1	0.999978	99.9976
Annotation Cluster 78	Enrichment Score: 0.5182636582386766
Category	Term	Count	%	PValue	Genes	List Total	Pop Hits	Pop Total	Fold Enrichment	Bonferroni	Benjamini	FDR
INTERPRO	IPR017441:Protein kinase, ATP binding site	11	2.33546	0.124264	FBGN0015380, FBGN0022800, FBGN0013984, FBGN0250823, FBGN0044826, FBGN0024179, FBGN0259217, FBGN0000721, FBGN0026063, FBGN0011739, FBGN0003371	370	182	10196	1.66552	1	0.977671	86.2605
INTERPRO	IPR000719:Protein kinase, core	12	2.54777	0.159356	FBGN0015380, FBGN0022800, FBGN0013984, FBGN0250823, FBGN0044826, FBGN0024179, FBGN0259217, FBGN0000721, FBGN0026063, FBGN0039692, FBGN0011739, FBGN0003371	370	216	10196	1.53093	1	0.983185	92.5476
SP_PIR_KEYWORDS	nucleotide-binding	31	6.58174	0.167324	FBGN0022800, FBGN0003887, FBGN0024179, FBGN0003162, FBGN0001098, FBGN0027493, FBGN0001219, FBGN0033756, FBGN0032167, FBGN0001218, FBGN0000173, FBGN0085419, FBGN0011739, FBGN0003371, FBGN0250823, FBGN0027279, FBGN0044826, FBGN0005634, FBGN0259217, FBGN0031220, FBGN0003996, FBGN0011596, FBGN0015380, FBGN0013984, FBGN0086347, FBGN0040319, FBGN0000721, FBGN0026063, FBGN0036104, FBGN0003890, FBGN00011…	436	743	12980	1.24211	1	0.675289	90.1948
SP_PIR_KEYWORDS	atp-binding	25	5.30786	0.175851	FBGN0022800, FBGN0024179, FBGN0001098, FBGN0001219, FBGN0032167, FBGN0001218, FBGN0000173, FBGN0011739, FBGN0003371, FBGN0250823, FBGN0044826, FBGN0027279, FBGN0005634, FBGN0259217, FBGN0002905, FBGN0031220, FBGN0003996, FBGN0015380, FBGN0013984, FBGN0086347, FBGN0040319, FBGN0000721, FBGN0026063, FBGN0036104, FBGN0001145	436	585	12980	1.27225	1	0.665213	91.3948
GOTERM_BP_FAT	GO:0006468~protein amino acid phosphorylation	13	2.76008	0.198763	FBGN0022800, FBGN0250823, FBGN0044826, FBGN0024179, FBGN0259217, FBGN0015380, FBGN0013984, FBGN0000721, FBGN0026063, FBGN0039692, FBGN0011739, FBGN0000253, FBGN0003371	278	259	7937	1.43303	1	0.812414	97.5994
GOTERM_MF_FAT	GO:0032555~purine ribonucleotide binding	39	8.28025	0.234931	FBGN0022800, FBGN0003887, FBGN0024179, FBGN0003162, FBGN0042094, FBGN0001098, FBGN0027493, FBGN0002716, FBGN0001219, FBGN0033756, FBGN0032167, FBGN0001218, FBGN0039692, FBGN0000173, FBGN0085419, FBGN0011739, FBGN0003371, FBGN0250823, FBGN0027279, FBGN0044826, FBGN0005634, FBGN0259217, FBGN0002905, FBGN0031220, FBGN0003996, FBGN0011596, FBGN0038785, FBGN0015380, FBGN0013984, FBGN0010747, FBGN00863…	290	923	7918	1.15367	1	0.95952	97.8644
GOTERM_MF_FAT	GO:0032553~ribonucleotide binding	39	8.28025	0.234931	FBGN0022800, FBGN0003887, FBGN0024179, FBGN0003162, FBGN0042094, FBGN0001098, FBGN0027493, FBGN0002716, FBGN0001219, FBGN0033756, FBGN0032167, FBGN0001218, FBGN0039692, FBGN0000173, FBGN0085419, FBGN0011739, FBGN0003371, FBGN0250823, FBGN0027279, FBGN0044826, FBGN0005634, FBGN0259217, FBGN0002905, FBGN0031220, FBGN0003996, FBGN0011596, FBGN0038785, FBGN0015380, FBGN0013984, FBGN0010747, FBGN00863…	290	923	7918	1.15367	1	0.95952	97.8644
GOTERM_MF_FAT	GO:0017076~purine nucleotide binding	40	8.49257	0.32551	FBGN0022800, FBGN0003887, FBGN0024179, FBGN0003162, FBGN0042094, FBGN0001098, FBGN0027493, FBGN0002716, FBGN0001219, FBGN0033756, FBGN0032167, FBGN0001218, FBGN0038347, FBGN0039692, FBGN0000173, FBGN0085419, FBGN0011739, FBGN0003371, FBGN0250823, FBGN0027279, FBGN0044826, FBGN0005634, FBGN0259217, FBGN0002905, FBGN0031220, FBGN0003996, FBGN0011596, FBGN0038785, FBGN0015380, FBGN0013984, FBGN00107…	290	989	7918	1.10429	1	0.982194	99.6505
GOTERM_MF_FAT	GO:0004672~protein kinase activity	13	2.76008	0.339246	FBGN0022800, FBGN0250823, FBGN0044826, FBGN0024179, FBGN0028428, FBGN0259217, FBGN0015380, FBGN0013984, FBGN0000721, FBGN0026063, FBGN0039692, FBGN0011739, FBGN0003371	290	283	7918	1.25422	1	0.982908	99.7399
GOTERM_MF_FAT	GO:0005524~ATP binding	30	6.36943	0.391177	FBGN0022800, FBGN0024179, FBGN0042094, FBGN0001098, FBGN0002716, FBGN0001219, FBGN0032167, FBGN0001218, FBGN0039692, FBGN0000173, FBGN0011739, FBGN0003371, FBGN0250823, FBGN0027279, FBGN0044826, FBGN0005634, FBGN0259217, FBGN0002905, FBGN0031220, FBGN0003996, FBGN0015380, FBGN0013984, FBGN0086347, FBGN0040319, FBGN0000721, FBGN0086902, FBGN0026063, FBGN0036104, FBGN0032437, FBGN0001145	290	748	7918	1.09506	1	0.989023	99.9197
GOTERM_MF_FAT	GO:0032559~adenyl ribonucleotide binding	30	6.36943	0.397535	FBGN0022800, FBGN0024179, FBGN0042094, FBGN0001098, FBGN0002716, FBGN0001219, FBGN0032167, FBGN0001218, FBGN0039692, FBGN0000173, FBGN0011739, FBGN0003371, FBGN0250823, FBGN0027279, FBGN0044826, FBGN0005634, FBGN0259217, FBGN0002905, FBGN0031220, FBGN0003996, FBGN0015380, FBGN0013984, FBGN0086347, FBGN0040319, FBGN0000721, FBGN0086902, FBGN0026063, FBGN0036104, FBGN0032437, FBGN0001145	290	750	7918	1.09214	1	0.986291	99.931
GOTERM_MF_FAT	GO:0000166~nucleotide binding	46	9.76645	0.460884	FBGN0022800, FBGN0003887, FBGN0024179, FBGN0003162, FBGN0042094, FBGN0039659, FBGN0001098, FBGN0027493, FBGN0002716, FBGN0011206, FBGN0000570, FBGN0003435, FBGN0001219, FBGN0033756, FBGN0032167, FBGN0001218, FBGN0038347, FBGN0039692, FBGN0000173, FBGN0085419, FBGN0011739, FBGN0003371, FBGN0011666, FBGN0250823, FBGN0027279, FBGN0044826, FBGN0010263, FBGN0005634, FBGN0259217, FBGN0002905, FBGN00312…	290	1206	7918	1.04143	1	0.991894	99.986
GOTERM_MF_FAT	GO:0030554~adenyl nucleotide binding	31	6.58174	0.501094	FBGN0022800, FBGN0024179, FBGN0042094, FBGN0001098, FBGN0002716, FBGN0001219, FBGN0032167, FBGN0001218, FBGN0038347, FBGN0039692, FBGN0000173, FBGN0011739, FBGN0003371, FBGN0250823, FBGN0027279, FBGN0044826, FBGN0005634, FBGN0259217, FBGN0002905, FBGN0031220, FBGN0003996, FBGN0015380, FBGN0013984, FBGN0086347, FBGN0040319, FBGN0000721, FBGN0086902, FBGN0026063, FBGN0036104, FBGN0032437, FBGN00011…	290	812	7918	1.04237	1	0.994332	99.9954
GOTERM_MF_FAT	GO:0001883~purine nucleoside binding	31	6.58174	0.515463	FBGN0022800, FBGN0024179, FBGN0042094, FBGN0001098, FBGN0002716, FBGN0001219, FBGN0032167, FBGN0001218, FBGN0038347, FBGN0039692, FBGN0000173, FBGN0011739, FBGN0003371, FBGN0250823, FBGN0027279, FBGN0044826, FBGN0005634, FBGN0259217, FBGN0002905, FBGN0031220, FBGN0003996, FBGN0015380, FBGN0013984, FBGN0086347, FBGN0040319, FBGN0000721, FBGN0086902, FBGN0026063, FBGN0036104, FBGN0032437, FBGN00011…	290	817	7918	1.03599	1	0.994656	99.997
GOTERM_MF_FAT	GO:0001882~nucleoside binding	31	6.58174	0.535454	FBGN0022800, FBGN0024179, FBGN0042094, FBGN0001098, FBGN0002716, FBGN0001219, FBGN0032167, FBGN0001218, FBGN0038347, FBGN0039692, FBGN0000173, FBGN0011739, FBGN0003371, FBGN0250823, FBGN0027279, FBGN0044826, FBGN0005634, FBGN0259217, FBGN0002905, FBGN0031220, FBGN0003996, FBGN0015380, FBGN0013984, FBGN0086347, FBGN0040319, FBGN0000721, FBGN0086902, FBGN0026063, FBGN0036104, FBGN0032437, FBGN00011…	290	824	7918	1.02719	1	0.995019	99.9984
GOTERM_BP_FAT	GO:0016310~phosphorylation	14	2.9724	0.729273	FBGN0022800, FBGN0250823, FBGN0044826, FBGN0024179, FBGN0259217, FBGN0015380, FBGN0013984, FBGN0000721, FBGN0026063, FBGN0039692, FBGN0033465, FBGN0000253, FBGN0011739, FBGN0003371	278	425	7937	0.940482	1	0.997814	100
Annotation Cluster 79	Enrichment Score: 0.48299821946266586
Category	Term	Count	%	PValue	Genes	List Total	Pop Hits	Pop Total	Fold Enrichment	Bonferroni	Benjamini	FDR
GOTERM_MF_FAT	GO:0008509~anion transmembrane transporter activity	7	1.4862	0.119169	FBGN0038652, FBGN0030529, FBGN0026875, FBGN0036043, FBGN0034392, FBGN0035567, FBGN0010651	290	92	7918	2.07744	1	0.955628	83.8394
GOTERM_MF_FAT	GO:0015293~symporter activity	5	1.06157	0.36782	FBGN0038652, FBGN0034392, FBGN0010651, FBGN0028886, FBGN0011672	290	84	7918	1.62521	1	0.985712	99.8622
GOTERM_MF_FAT	GO:0015296~anion:cation symporter activity	3	0.636943	0.393479	FBGN0038652, FBGN0034392, FBGN0010651	290	37	7918	2.21379	1	0.987526	99.924
GOTERM_MF_FAT	GO:0015370~solute:sodium symporter activity	4	0.849257	0.39564	FBGN0038652, FBGN0034392, FBGN0010651, FBGN0028886	290	62	7918	1.76151	1	0.986936	99.9278
GOTERM_MF_FAT	GO:0015294~solute:cation symporter activity	4	0.849257	0.563622	FBGN0038652, FBGN0034392, FBGN0010651, FBGN0028886	290	80	7918	1.36517	1	0.996218	99.9993
Annotation Cluster 80	Enrichment Score: 0.4449593114512661
Category	Term	Count	%	PValue	Genes	List Total	Pop Hits	Pop Total	Fold Enrichment	Bonferroni	Benjamini	FDR
INTERPRO	IPR011992:EF-Hand type	8	1.69851	0.073223	FBGN0004625, FBGN0065080, FBGN0052699, FBGN0051960, FBGN0025642, FBGN0034481, FBGN0000253, FBGN0032731	370	101	10196	2.18271	1	0.956369	67.9379
INTERPRO	IPR018249:EF-HAND 2	6	1.27389	0.260412	FBGN0052699, FBGN0051960, FBGN0025642, FBGN0034481, FBGN0000253, FBGN0032731	370	95	10196	1.74043	1	0.991202	98.9029
GOTERM_MF_FAT	GO:0005509~calcium ion binding	12	2.54777	0.268904	FBGN0004625, FBGN0022800, FBGN0065080, FBGN0000463, FBGN0030529, FBGN0052699, FBGN0051960, FBGN0025642, FBGN0034481, FBGN0000253, FBGN0032731, FBGN0002945	290	242	7918	1.35389	1	0.969656	98.8878
UP_SEQ_FEATURE	domain:EF-hand 1	3	0.636943	0.335109	FBGN0052699, FBGN0000253, FBGN0032731	132	27	2975	2.50421	1	0.99952	99.7382
UP_SEQ_FEATURE	domain:EF-hand 2	3	0.636943	0.335109	FBGN0052699, FBGN0000253, FBGN0032731	132	27	2975	2.50421	1	0.99952	99.7382
SP_PIR_KEYWORDS	calcium	7	1.4862	0.436818	FBGN0033438, FBGN0065080, FBGN0052699, FBGN0051960, FBGN0000253, FBGN0032731, FBGN0002945	436	158	12980	1.31895	1	0.889676	99.9312
INTERPRO	IPR002048:Calcium-binding EF-hand	4	0.849257	0.522666	FBGN0051960, FBGN0034481, FBGN0000253, FBGN0032731	370	76	10196	1.45036	1	0.999307	99.9984
INTERPRO	IPR018247:EF-HAND 1	5	1.06157	0.552766	FBGN0052699, FBGN0051960, FBGN0000253, FBGN0032731, FBGN0002945	370	108	10196	1.27578	1	0.999487	99.9994
SMART	SM00054:EFh	4	0.849257	0.637076	FBGN0051960, FBGN0034481, FBGN0000253, FBGN0032731	207	76	4824	1.22654	1	0.998623	99.9996
INTERPRO	IPR018248:EF hand	3	0.636943	0.767139	FBGN0051960, FBGN0000253, FBGN0032731	370	76	10196	1.08777	1	0.999989	100
Annotation Cluster 81	Enrichment Score: 0.4405472295176695
Category	Term	Count	%	PValue	Genes	List Total	Pop Hits	Pop Total	Fold Enrichment	Bonferroni	Benjamini	FDR
INTERPRO	IPR013781:Glycoside hydrolase, subgroup, catalytic core	5	1.06157	0.0892556	FBGN0050359, FBGN0041629, FBGN0045063, FBGN0020416, FBGN0013763	370	47	10196	2.93157	1	0.954068	75.3042
GOTERM_BP_FAT	GO:0006032~chitin catabolic process	3	0.636943	0.128826	FBGN0045063, FBGN0020416, FBGN0013763	278	18	7937	4.75839	1	0.71183	90.1831
GOTERM_BP_FAT	GO:0006026~aminoglycan catabolic process	3	0.636943	0.307907	FBGN0045063, FBGN0020416, FBGN0013763	278	32	7937	2.6766	1	0.908378	99.7958
GOTERM_BP_FAT	GO:0000272~polysaccharide catabolic process	3	0.636943	0.320894	FBGN0045063, FBGN0020416, FBGN0013763	278	33	7937	2.59549	1	0.917395	99.8516
KEGG_PATHWAY	dme00520:Amino sugar and nucleotide sugar metabolism	4	0.849257	0.323138	FBGN0041629, FBGN0045063, FBGN0020416, FBGN0013763	80	52	2054	1.975	1	0.907191	98.1738
GOTERM_BP_FAT	GO:0016052~carbohydrate catabolic process	5	1.06157	0.329029	FBGN0014133, FBGN0045063, FBGN0020416, FBGN0013763, FBGN0001258	278	83	7937	1.7199	1	0.921284	99.8788
GOTERM_BP_FAT	GO:0005976~polysaccharide metabolic process	6	1.27389	0.622934	FBGN0030662, FBGN0040609, FBGN0045063, FBGN0020416, FBGN0038197, FBGN0013763	278	153	7937	1.11962	1	0.992686	100
GOTERM_BP_FAT	GO:0006022~aminoglycan metabolic process	5	1.06157	0.736172	FBGN0030662, FBGN0040609, FBGN0045063, FBGN0020416, FBGN0013763	278	142	7937	1.00529	1	0.998029	100
GOTERM_BP_FAT	GO:0006030~chitin metabolic process	4	0.849257	0.76603	FBGN0040609, FBGN0045063, FBGN0020416, FBGN0013763	278	114	7937	1.00177	1	0.998788	100
GOTERM_BP_FAT	GO:0009057~macromolecule catabolic process	7	1.4862	0.926441	FBGN0036813, FBGN0045063, FBGN0003165, FBGN0020416, FBGN0002716, FBGN0000173, FBGN0013763	278	277	7937	0.721489	1	0.999983	100
Annotation Cluster 82	Enrichment Score: 0.42527667059463564
Category	Term	Count	%	PValue	Genes	List Total	Pop Hits	Pop Total	Fold Enrichment	Bonferroni	Benjamini	FDR
SP_PIR_KEYWORDS	ligase	11	2.33546	0.114597	FBGN0046114, FBGN0038708, FBGN0040319, FBGN0040765, FBGN0038734, FBGN0027601, FBGN0027493, FBGN0010609, FBGN0000173, FBGN0032437, FBGN0001145	436	193	12980	1.69677	1	0.663898	78.6387
GOTERM_MF_FAT	GO:0016879~ligase activity, forming carbon-nitrogen bonds	6	1.27389	0.583789	FBGN0046114, FBGN0040319, FBGN0027493, FBGN0000173, FBGN0032437, FBGN0001145	290	140	7918	1.17015	1	0.996781	99.9997
GOTERM_MF_FAT	GO:0016881~acid-amino acid ligase activity	4	0.849257	0.792028	FBGN0046114, FBGN0040319, FBGN0000173, FBGN0032437	290	114	7918	0.958016	1	0.999791	100
Annotation Cluster 83	Enrichment Score: 0.42123937644956644
Category	Term	Count	%	PValue	Genes	List Total	Pop Hits	Pop Total	Fold Enrichment	Bonferroni	Benjamini	FDR
GOTERM_BP_FAT	GO:0048565~gut development	6	1.27389	0.110767	FBGN0004198, FBGN0003328, FBGN0004893, FBGN0005634, FBGN0003866, FBGN0003396	278	73	7937	2.3466	1	0.675692	86.1345
GOTERM_BP_FAT	GO:0048619~embryonic hindgut morphogenesis	3	0.636943	0.307907	FBGN0004198, FBGN0004893, FBGN0005634	278	32	7937	2.6766	1	0.908378	99.7958
GOTERM_BP_FAT	GO:0007442~hindgut morphogenesis	3	0.636943	0.433851	FBGN0004198, FBGN0004893, FBGN0005634	278	42	7937	2.03931	1	0.960859	99.9931
GOTERM_BP_FAT	GO:0007439~ectodermal gut development	3	0.636943	0.48082	FBGN0004198, FBGN0004893, FBGN0005634	278	46	7937	1.86198	1	0.971993	99.9984
GOTERM_BP_FAT	GO:0048567~ectodermal gut morphogenesis	3	0.636943	0.48082	FBGN0004198, FBGN0004893, FBGN0005634	278	46	7937	1.86198	1	0.971993	99.9984
GOTERM_BP_FAT	GO:0048547~gut morphogenesis	3	0.636943	0.492186	FBGN0004198, FBGN0004893, FBGN0005634	278	47	7937	1.82236	1	0.974575	99.9989
GOTERM_BP_FAT	GO:0055123~digestive system development	3	0.636943	0.503395	FBGN0004198, FBGN0004893, FBGN0005634	278	48	7937	1.7844	1	0.977193	99.9992
GOTERM_BP_FAT	GO:0048546~digestive tract morphogenesis	3	0.636943	0.503395	FBGN0004198, FBGN0004893, FBGN0005634	278	48	7937	1.7844	1	0.977193	99.9992
Annotation Cluster 84	Enrichment Score: 0.3994218521378103
Category	Term	Count	%	PValue	Genes	List Total	Pop Hits	Pop Total	Fold Enrichment	Bonferroni	Benjamini	FDR
GOTERM_CC_FAT	GO:0005741~mitochondrial outer membrane	3	0.636943	0.250897	FBGN0027579, FBGN0011706, FBGN0011596	172	27	4786	3.09173	1	0.852968	97.4639
GOTERM_CC_FAT	GO:0031968~organelle outer membrane	3	0.636943	0.264317	FBGN0027579, FBGN0011706, FBGN0011596	172	28	4786	2.98131	1	0.861538	97.9849
GOTERM_CC_FAT	GO:0019867~outer membrane	3	0.636943	0.27774	FBGN0027579, FBGN0011706, FBGN0011596	172	29	4786	2.87851	1	0.869436	98.4057
GOTERM_CC_FAT	GO:0005740~mitochondrial envelope	9	1.91083	0.712359	FBGN0027579, FBGN0011706, FBGN0030218, FBGN0031359, FBGN0025111, FBGN0035567, FBGN0038996, FBGN0033465, FBGN0011596	172	258	4786	0.97066	1	0.994741	100
GOTERM_CC_FAT	GO:0031966~mitochondrial membrane	8	1.69851	0.767242	FBGN0027579, FBGN0011706, FBGN0030218, FBGN0025111, FBGN0035567, FBGN0038996, FBGN0033465, FBGN0011596	172	241	4786	0.923671	1	0.997293	100
Annotation Cluster 85	Enrichment Score: 0.3987756202866699
Category	Term	Count	%	PValue	Genes	List Total	Pop Hits	Pop Total	Fold Enrichment	Bonferroni	Benjamini	FDR
GOTERM_BP_FAT	GO:0009063~cellular amino acid catabolic process	3	0.636943	0.320894	FBGN0001098, FBGN0037153, FBGN0001145	278	33	7937	2.59549	1	0.917395	99.8516
GOTERM_BP_FAT	GO:0009310~amine catabolic process	3	0.636943	0.359448	FBGN0001098, FBGN0037153, FBGN0001145	278	36	7937	2.3792	1	0.935638	99.9445
GOTERM_BP_FAT	GO:0046395~carboxylic acid catabolic process	3	0.636943	0.469299	FBGN0001098, FBGN0037153, FBGN0001145	278	45	7937	1.90336	1	0.969843	99.9977
GOTERM_BP_FAT	GO:0016054~organic acid catabolic process	3	0.636943	0.469299	FBGN0001098, FBGN0037153, FBGN0001145	278	45	7937	1.90336	1	0.969843	99.9977
Annotation Cluster 86	Enrichment Score: 0.38867368064807273
Category	Term	Count	%	PValue	Genes	List Total	Pop Hits	Pop Total	Fold Enrichment	Bonferroni	Benjamini	FDR
INTERPRO	IPR011511:Variant SH3	3	0.636943	0.112332	FBGN0243505, FBGN0040752, FBGN0015513	370	16	10196	5.16689	1	0.971825	83.1775
INTERPRO	IPR001452:Src homology-3 domain	3	0.636943	0.740477	FBGN0243505, FBGN0040752, FBGN0015513	370	72	10196	1.1482	1	0.999985	100
SMART	SM00326:SH3	3	0.636943	0.820281	FBGN0243505, FBGN0040752, FBGN0015513	207	72	4824	0.971014	1	0.999955	100
Annotation Cluster 87	Enrichment Score: 0.38069151300712245
Category	Term	Count	%	PValue	Genes	List Total	Pop Hits	Pop Total	Fold Enrichment	Bonferroni	Benjamini	FDR
GOTERM_BP_FAT	GO:0010160~formation of organ boundary	3	0.636943	0.384707	FBGN0004198, FBGN0024250, FBGN0001085	278	38	7937	2.25398	1	0.945833	99.9718
GOTERM_BP_FAT	GO:0048645~organ formation	3	0.636943	0.409527	FBGN0004198, FBGN0024250, FBGN0001085	278	40	7937	2.14128	1	0.953783	99.9859
GOTERM_BP_FAT	GO:0048859~formation of anatomical boundary	3	0.636943	0.457628	FBGN0004198, FBGN0024250, FBGN0001085	278	44	7937	1.94662	1	0.968244	99.9966
Annotation Cluster 88	Enrichment Score: 0.38067443016962865
Category	Term	Count	%	PValue	Genes	List Total	Pop Hits	Pop Total	Fold Enrichment	Bonferroni	Benjamini	FDR
INTERPRO	IPR017441:Protein kinase, ATP binding site	11	2.33546	0.124264	FBGN0015380, FBGN0022800, FBGN0013984, FBGN0250823, FBGN0044826, FBGN0024179, FBGN0259217, FBGN0000721, FBGN0026063, FBGN0011739, FBGN0003371	370	182	10196	1.66552	1	0.977671	86.2605
INTERPRO	IPR000719:Protein kinase, core	12	2.54777	0.159356	FBGN0015380, FBGN0022800, FBGN0013984, FBGN0250823, FBGN0044826, FBGN0024179, FBGN0259217, FBGN0000721, FBGN0026063, FBGN0039692, FBGN0011739, FBGN0003371	370	216	10196	1.53093	1	0.983185	92.5476
GOTERM_BP_FAT	GO:0006468~protein amino acid phosphorylation	13	2.76008	0.198763	FBGN0022800, FBGN0250823, FBGN0044826, FBGN0024179, FBGN0259217, FBGN0015380, FBGN0013984, FBGN0000721, FBGN0026063, FBGN0039692, FBGN0011739, FBGN0000253, FBGN0003371	278	259	7937	1.43303	1	0.812414	97.5994
GOTERM_MF_FAT	GO:0004672~protein kinase activity	13	2.76008	0.339246	FBGN0022800, FBGN0250823, FBGN0044826, FBGN0024179, FBGN0028428, FBGN0259217, FBGN0015380, FBGN0013984, FBGN0000721, FBGN0026063, FBGN0039692, FBGN0011739, FBGN0003371	290	283	7918	1.25422	1	0.982908	99.7399
GOTERM_BP_FAT	GO:0006793~phosphorus metabolic process	21	4.4586	0.460738	FBGN0022800, FBGN0250823, FBGN0044826, FBGN0024179, FBGN0259217, FBGN0025642, FBGN0024734, FBGN0036448, FBGN0015380, FBGN0013984, FBGN0028341, FBGN0000721, FBGN0004370, FBGN0026063, FBGN0039692, FBGN0003892, FBGN0034179, FBGN0033465, FBGN0000253, FBGN0011739, FBGN0003371	278	551	7937	1.08813	1	0.96853	99.9969
GOTERM_BP_FAT	GO:0006796~phosphate metabolic process	21	4.4586	0.460738	FBGN0022800, FBGN0250823, FBGN0044826, FBGN0024179, FBGN0259217, FBGN0025642, FBGN0024734, FBGN0036448, FBGN0015380, FBGN0013984, FBGN0028341, FBGN0000721, FBGN0004370, FBGN0026063, FBGN0039692, FBGN0003892, FBGN0034179, FBGN0033465, FBGN0000253, FBGN0011739, FBGN0003371	278	551	7937	1.08813	1	0.96853	99.9969
SP_PIR_KEYWORDS	serine/threonine-protein kinase	6	1.27389	0.556304	FBGN0250823, FBGN0044826, FBGN0000721, FBGN0026063, FBGN0011739, FBGN0003371	436	148	12980	1.20692	1	0.940271	99.9967
INTERPRO	IPR017442:Serine/threonine protein kinase-related	7	1.4862	0.571649	FBGN0250823, FBGN0044826, FBGN0024179, FBGN0000721, FBGN0026063, FBGN0011739, FBGN0003371	370	168	10196	1.1482	1	0.999618	99.9997
INTERPRO	IPR002290:Serine/threonine protein kinase	5	1.06157	0.581734	FBGN0044826, FBGN0000721, FBGN0026063, FBGN0011739, FBGN0003371	370	112	10196	1.23021	1	0.999575	99.9998
GOTERM_MF_FAT	GO:0004674~protein serine/threonine kinase activity	8	1.69851	0.615521	FBGN0250823, FBGN0044826, FBGN0024179, FBGN0028428, FBGN0000721, FBGN0026063, FBGN0011739, FBGN0003371	290	203	7918	1.076	1	0.997746	99.9999
INTERPRO	IPR008271:Serine/threonine protein kinase, active site	6	1.27389	0.671162	FBGN0250823, FBGN0044826, FBGN0000721, FBGN0026063, FBGN0011739, FBGN0003371	370	156	10196	1.05988	1	0.999917	100
SMART	SM00220:S_TKc	5	1.06157	0.712251	FBGN0044826, FBGN0000721, FBGN0026063, FBGN0011739, FBGN0003371	207	112	4824	1.04037	1	0.999457	100
GOTERM_BP_FAT	GO:0016310~phosphorylation	14	2.9724	0.729273	FBGN0022800, FBGN0250823, FBGN0044826, FBGN0024179, FBGN0259217, FBGN0015380, FBGN0013984, FBGN0000721, FBGN0026063, FBGN0039692, FBGN0033465, FBGN0000253, FBGN0011739, FBGN0003371	278	425	7937	0.940482	1	0.997814	100
Annotation Cluster 89	Enrichment Score: 0.37952080623897483
Category	Term	Count	%	PValue	Genes	List Total	Pop Hits	Pop Total	Fold Enrichment	Bonferroni	Benjamini	FDR
GOTERM_BP_FAT	GO:0007143~female meiosis	5	1.06157	0.176883	FBGN0002526, FBGN0004390, FBGN0014133, FBGN0085375, FBGN0026620	278	63	7937	2.2659	1	0.787126	96.2223
GOTERM_BP_FAT	GO:0016321~female meiosis chromosome segregation	3	0.636943	0.333821	FBGN0002526, FBGN0004390, FBGN0014133	278	34	7937	2.51915	1	0.924053	99.8926
GOTERM_BP_FAT	GO:0051327~M phase of meiotic cell cycle	9	1.91083	0.413123	FBGN0002526, FBGN0004390, FBGN0001612, FBGN0014133, FBGN0085375, FBGN0002842, FBGN0002716, FBGN0011206, FBGN0026620	278	200	7937	1.28477	1	0.954428	99.9873
GOTERM_BP_FAT	GO:0007126~meiosis	9	1.91083	0.413123	FBGN0002526, FBGN0004390, FBGN0001612, FBGN0014133, FBGN0085375, FBGN0002842, FBGN0002716, FBGN0011206, FBGN0026620	278	200	7937	1.28477	1	0.954428	99.9873
GOTERM_BP_FAT	GO:0051321~meiotic cell cycle	9	1.91083	0.469248	FBGN0002526, FBGN0004390, FBGN0001612, FBGN0014133, FBGN0085375, FBGN0002842, FBGN0002716, FBGN0011206, FBGN0026620	278	211	7937	1.21779	1	0.970176	99.9977
GOTERM_BP_FAT	GO:0045132~meiotic chromosome segregation	3	0.636943	0.596822	FBGN0002526, FBGN0004390, FBGN0014133	278	57	7937	1.50265	1	0.990169	100
GOTERM_BP_FAT	GO:0007059~chromosome segregation	4	0.849257	0.781178	FBGN0087021, FBGN0002526, FBGN0004390, FBGN0014133	278	117	7937	0.976081	1	0.999076	100
Annotation Cluster 90	Enrichment Score: 0.3661677325897548
Category	Term	Count	%	PValue	Genes	List Total	Pop Hits	Pop Total	Fold Enrichment	Bonferroni	Benjamini	FDR
GOTERM_BP_FAT	GO:0022404~molting cycle process	3	0.636943	0.242545	FBGN0000568, FBGN0003162, FBGN0011509	278	27	7937	3.17226	1	0.860948	99.0676
GOTERM_BP_FAT	GO:0007591~molting cycle, chitin-based cuticle	3	0.636943	0.492186	FBGN0000568, FBGN0003162, FBGN0011509	278	47	7937	1.82236	1	0.974575	99.9989
GOTERM_BP_FAT	GO:0018988~molting cycle, protein-based cuticle	3	0.636943	0.536048	FBGN0000568, FBGN0003162, FBGN0011509	278	51	7937	1.67943	1	0.982462	99.9998
GOTERM_BP_FAT	GO:0042303~molting cycle	3	0.636943	0.536048	FBGN0000568, FBGN0003162, FBGN0011509	278	51	7937	1.67943	1	0.982462	99.9998
Annotation Cluster 91	Enrichment Score: 0.36555641587641446
Category	Term	Count	%	PValue	Genes	List Total	Pop Hits	Pop Total	Fold Enrichment	Bonferroni	Benjamini	FDR
GOTERM_BP_FAT	GO:0010608~posttranscriptional regulation of gene expression	8	1.69851	0.150851	FBGN0001219, FBGN0011666, FBGN0011706, FBGN0001218, FBGN0010113, FBGN0003165, FBGN0000570, FBGN0011206	278	126	7937	1.81272	1	0.749766	93.6202
GOTERM_BP_FAT	GO:0016246~RNA interference	3	0.636943	0.281804	FBGN0001219, FBGN0001218, FBGN0010113	278	30	7937	2.85504	1	0.890282	99.6193
GOTERM_BP_FAT	GO:0035194~posttranscriptional gene silencing by RNA	3	0.636943	0.409527	FBGN0001219, FBGN0001218, FBGN0010113	278	40	7937	2.14128	1	0.953783	99.9859
GOTERM_BP_FAT	GO:0016441~posttranscriptional gene silencing	3	0.636943	0.409527	FBGN0001219, FBGN0001218, FBGN0010113	278	40	7937	2.14128	1	0.953783	99.9859
GOTERM_BP_FAT	GO:0031047~gene silencing by RNA	3	0.636943	0.469299	FBGN0001219, FBGN0001218, FBGN0010113	278	45	7937	1.90336	1	0.969843	99.9977
GOTERM_BP_FAT	GO:0040029~regulation of gene expression, epigenetic	5	1.06157	0.847151	FBGN0001219, FBGN0026160, FBGN0001218, FBGN0010113, FBGN0040071	278	169	7937	0.844685	1	0.999761	100
GOTERM_BP_FAT	GO:0016458~gene silencing	3	0.636943	0.974168	FBGN0001219, FBGN0001218, FBGN0010113	278	155	7937	0.552588	1	1	100
Annotation Cluster 92	Enrichment Score: 0.3209186006346854
Category	Term	Count	%	PValue	Genes	List Total	Pop Hits	Pop Total	Fold Enrichment	Bonferroni	Benjamini	FDR
INTERPRO	IPR003961:Fibronectin, type III	4	0.849257	0.41002	FBGN0013984, FBGN0004370, FBGN0038156, FBGN0039155	370	64	10196	1.7223	1	0.997758	99.9627
INTERPRO	IPR008957:Fibronectin, type III-like fold	3	0.636943	0.511551	FBGN0013984, FBGN0004370, FBGN0038156	370	47	10196	1.75894	1	0.999219	99.9978
SMART	SM00060:FN3	4	0.849257	0.519457	FBGN0013984, FBGN0004370, FBGN0038156, FBGN0039155	207	64	4824	1.45652	1	0.994261	99.9868
Annotation Cluster 93	Enrichment Score: 0.3202619877698778
Category	Term	Count	%	PValue	Genes	List Total	Pop Hits	Pop Total	Fold Enrichment	Bonferroni	Benjamini	FDR
GOTERM_BP_FAT	GO:0006732~coenzyme metabolic process	5	1.06157	0.369019	FBGN0046114, FBGN0038708, FBGN0003162, FBGN0040319, FBGN0001098	278	88	7937	1.62218	1	0.938244	99.9569
GOTERM_BP_FAT	GO:0009108~coenzyme biosynthetic process	3	0.636943	0.44581	FBGN0046114, FBGN0003162, FBGN0040319	278	43	7937	1.99189	1	0.964942	99.9951
GOTERM_BP_FAT	GO:0051186~cofactor metabolic process	5	1.06157	0.509262	FBGN0046114, FBGN0038708, FBGN0003162, FBGN0040319, FBGN0001098	278	106	7937	1.34672	1	0.978076	99.9994
GOTERM_BP_FAT	GO:0051188~cofactor biosynthetic process	3	0.636943	0.624902	FBGN0046114, FBGN0003162, FBGN0040319	278	60	7937	1.42752	1	0.992769	100
Annotation Cluster 94	Enrichment Score: 0.3151066690293331
Category	Term	Count	%	PValue	Genes	List Total	Pop Hits	Pop Total	Fold Enrichment	Bonferroni	Benjamini	FDR
GOTERM_MF_FAT	GO:0030414~peptidase inhibitor activity	5	1.06157	0.359448	FBGN0041182, FBGN0038243, FBGN0003137, FBGN0053121, FBGN0039155	290	83	7918	1.64479	1	0.985092	99.8335
GOTERM_MF_FAT	GO:0004857~enzyme inhibitor activity	5	1.06157	0.55983	FBGN0041182, FBGN0038243, FBGN0003137, FBGN0053121, FBGN0039155	290	108	7918	1.26405	1	0.996287	99.9992
GOTERM_MF_FAT	GO:0004866~endopeptidase inhibitor activity	4	0.849257	0.563622	FBGN0041182, FBGN0038243, FBGN0003137, FBGN0053121	290	80	7918	1.36517	1	0.996218	99.9993
Annotation Cluster 95	Enrichment Score: 0.3124724644753014
Category	Term	Count	%	PValue	Genes	List Total	Pop Hits	Pop Total	Fold Enrichment	Bonferroni	Benjamini	FDR
GOTERM_MF_FAT	GO:0003729~mRNA binding	10	2.12314	0.239039	FBGN0011666, FBGN0010263, FBGN0030235, FBGN0039659, FBGN0017397, FBGN0000504, FBGN0003165, FBGN0011206, FBGN0033210, FBGN0003435	290	186	7918	1.46793	1	0.958973	98.0233
INTERPRO	IPR000504:RNA recognition motif, RNP-1	7	1.4862	0.402482	FBGN0011666, FBGN0010263, FBGN0030235, FBGN0039659, FBGN0000570, FBGN0011206, FBGN0003435	370	141	10196	1.36807	1	0.997666	99.9549
INTERPRO	IPR012677:Nucleotide-binding, alpha-beta plait	6	1.27389	0.536543	FBGN0011666, FBGN0010263, FBGN0039659, FBGN0000570, FBGN0011206, FBGN0003435	370	134	10196	1.23388	1	0.99942	99.999
SMART	SM00360:RRM	7	1.4862	0.563664	FBGN0011666, FBGN0010263, FBGN0030235, FBGN0039659, FBGN0000570, FBGN0011206, FBGN0003435	207	141	4824	1.15695	1	0.996326	99.9959
GOTERM_MF_FAT	GO:0003723~RNA binding	17	3.60934	0.941449	FBGN0011666, FBGN0065080, FBGN0011958, FBGN0011966, FBGN0010263, FBGN0002736, FBGN0030235, FBGN0039659, FBGN0011858, FBGN0000504, FBGN0003165, FBGN0011206, FBGN0000570, FBGN0003435, FBGN0010747, FBGN0017397, FBGN0033210	290	610	7918	0.760916	1	0.999998	100
Annotation Cluster 96	Enrichment Score: 0.29990694813983637
Category	Term	Count	%	PValue	Genes	List Total	Pop Hits	Pop Total	Fold Enrichment	Bonferroni	Benjamini	FDR
INTERPRO	IPR002110:Ankyrin	5	1.06157	0.353584	FBGN0039590, FBGN0036302, FBGN0041096, FBGN0034418, FBGN0040752	370	83	10196	1.66005	1	0.996032	99.8536
SMART	SM00248:ANK	5	1.06157	0.476405	FBGN0039590, FBGN0036302, FBGN0041096, FBGN0034418, FBGN0040752	207	83	4824	1.40388	1	0.991386	99.9624
SP_PIR_KEYWORDS	ank repeat	3	0.636943	0.747842	FBGN0039590, FBGN0036302, FBGN0040752	436	79	12980	1.13053	1	0.984577	100
Annotation Cluster 97	Enrichment Score: 0.2925904429264701
Category	Term	Count	%	PValue	Genes	List Total	Pop Hits	Pop Total	Fold Enrichment	Bonferroni	Benjamini	FDR
GOTERM_BP_FAT	GO:0043623~cellular protein complex assembly	5	1.06157	0.329029	FBGN0010747, FBGN0003887, FBGN0033845, FBGN0005634, FBGN0003890	278	83	7937	1.7199	1	0.921284	99.8788
GOTERM_BP_FAT	GO:0070271~protein complex biogenesis	8	1.69851	0.36526	FBGN0003415, FBGN0010747, FBGN0013984, FBGN0003887, FBGN0033845, FBGN0005634, FBGN0027592, FBGN0003890	278	167	7937	1.36768	1	0.936623	99.9524
GOTERM_BP_FAT	GO:0006461~protein complex assembly	8	1.69851	0.36526	FBGN0003415, FBGN0010747, FBGN0013984, FBGN0003887, FBGN0033845, FBGN0005634, FBGN0027592, FBGN0003890	278	167	7937	1.36768	1	0.936623	99.9524
GOTERM_BP_FAT	GO:0065003~macromolecular complex assembly	9	1.91083	0.632132	FBGN0003415, FBGN0010747, FBGN0013984, FBGN0003887, FBGN0033845, FBGN0005634, FBGN0027592, FBGN0003890, FBGN0002716	278	246	7937	1.04453	1	0.993344	100
GOTERM_BP_FAT	GO:0043933~macromolecular complex subunit organization	10	2.12314	0.652578	FBGN0003415, FBGN0010747, FBGN0013984, FBGN0003887, FBGN0033845, FBGN0005634, FBGN0027592, FBGN0003890, FBGN0002716, FBGN0000253	278	281	7937	1.01603	1	0.994678	100
GOTERM_BP_FAT	GO:0034622~cellular macromolecular complex assembly	6	1.27389	0.68849	FBGN0010747, FBGN0003887, FBGN0033845, FBGN0005634, FBGN0003890, FBGN0002716	278	165	7937	1.03819	1	0.996338	100
GOTERM_BP_FAT	GO:0034621~cellular macromolecular complex subunit organization	7	1.4862	0.717941	FBGN0010747, FBGN0003887, FBGN0033845, FBGN0005634, FBGN0003890, FBGN0002716, FBGN0000253	278	203	7937	0.984495	1	0.997481	100
Annotation Cluster 98	Enrichment Score: 0.28062593984195944
Category	Term	Count	%	PValue	Genes	List Total	Pop Hits	Pop Total	Fold Enrichment	Bonferroni	Benjamini	FDR
GOTERM_BP_FAT	GO:0007618~mating	5	1.06157	0.353017	FBGN0004652, FBGN0000479, FBGN0001098, FBGN0000504, FBGN0011559	278	86	7937	1.6599	1	0.932905	99.9343
GOTERM_BP_FAT	GO:0007617~mating behavior	4	0.849257	0.471441	FBGN0004652, FBGN0000479, FBGN0000504, FBGN0011559	278	73	7937	1.5644	1	0.970165	99.9978
GOTERM_BP_FAT	GO:0051705~behavioral interaction between organisms	4	0.849257	0.480456	FBGN0004652, FBGN0000479, FBGN0000504, FBGN0011559	278	74	7937	1.54326	1	0.972212	99.9984
GOTERM_BP_FAT	GO:0019098~reproductive behavior	4	0.849257	0.590211	FBGN0004652, FBGN0000479, FBGN0000504, FBGN0011559	278	87	7937	1.31266	1	0.989468	100
GOTERM_BP_FAT	GO:0007619~courtship behavior	3	0.636943	0.633921	FBGN0004652, FBGN0000479, FBGN0000504	278	61	7937	1.40412	1	0.993405	100
GOTERM_BP_FAT	GO:0033057~reproductive behavior in a multicellular organism	3	0.636943	0.692351	FBGN0004652, FBGN0000504, FBGN0011559	278	68	7937	1.25957	1	0.996495	100
Annotation Cluster 99	Enrichment Score: 0.2664608816983659
Category	Term	Count	%	PValue	Genes	List Total	Pop Hits	Pop Total	Fold Enrichment	Bonferroni	Benjamini	FDR
SP_PIR_KEYWORDS	Homeobox	5	1.06157	0.46239	FBGN0001148, FBGN0024184, FBGN0004607, FBGN0004198, FBGN0024321	436	104	12980	1.43128	1	0.903763	99.9618
INTERPRO	IPR017970:Homeobox, conserved site	5	1.06157	0.468151	FBGN0001148, FBGN0024184, FBGN0004607, FBGN0004198, FBGN0024321	370	97	10196	1.42045	1	0.998783	99.9921
INTERPRO	IPR001356:Homeobox	5	1.06157	0.507427	FBGN0001148, FBGN0024184, FBGN0004607, FBGN0004198, FBGN0024321	370	102	10196	1.35082	1	0.999238	99.9975
INTERPRO	IPR012287:Homeodomain-related	5	1.06157	0.537893	FBGN0001148, FBGN0024184, FBGN0004607, FBGN0004198, FBGN0024321	370	106	10196	1.29985	1	0.999372	99.999
SMART	SM00389:HOX	5	1.06157	0.640547	FBGN0001148, FBGN0024184, FBGN0004607, FBGN0004198, FBGN0024321	207	102	4824	1.14237	1	0.998346	99.9996
UP_SEQ_FEATURE	DNA-binding region:Homeobox	3	0.636943	0.66561	FBGN0001148, FBGN0024184, FBGN0004198	132	51	2975	1.32576	1	0.999999	100
Annotation Cluster 100	Enrichment Score: 0.2610739242489782
Category	Term	Count	%	PValue	Genes	List Total	Pop Hits	Pop Total	Fold Enrichment	Bonferroni	Benjamini	FDR
GOTERM_CC_FAT	GO:0000922~spindle pole	3	0.636943	0.197634	FBGN0001612, FBGN0000253, FBGN0026620	172	23	4786	3.62942	1	0.788924	93.924
GOTERM_BP_FAT	GO:0007049~cell cycle	24	5.09554	0.398089	FBGN0001612, FBGN0004390, FBGN0003162, FBGN0033845, FBGN0014133, FBGN0085375, FBGN0002842, FBGN0000472, FBGN0003165, FBGN0011766, FBGN0011206, FBGN0002716, FBGN0011202, FBGN0036448, FBGN0004198, FBGN0087021, FBGN0002526, FBGN0041111, FBGN0000163, FBGN0038197, FBGN0000253, FBGN0026620, FBGN0011739, FBGN0033210	278	616	7937	1.11235	1	0.949906	99.9805
GOTERM_BP_FAT	GO:0051327~M phase of meiotic cell cycle	9	1.91083	0.413123	FBGN0002526, FBGN0004390, FBGN0001612, FBGN0014133, FBGN0085375, FBGN0002842, FBGN0002716, FBGN0011206, FBGN0026620	278	200	7937	1.28477	1	0.954428	99.9873
GOTERM_BP_FAT	GO:0007126~meiosis	9	1.91083	0.413123	FBGN0002526, FBGN0004390, FBGN0001612, FBGN0014133, FBGN0085375, FBGN0002842, FBGN0002716, FBGN0011206, FBGN0026620	278	200	7937	1.28477	1	0.954428	99.9873
GOTERM_CC_FAT	GO:0005819~spindle	4	0.849257	0.440772	FBGN0001612, FBGN0033845, FBGN0000253, FBGN0026620	172	68	4786	1.6368	1	0.95171	99.9384
GOTERM_BP_FAT	GO:0007010~cytoskeleton organization	18	3.82166	0.4577	FBGN0001612, FBGN0044826, FBGN0052138, FBGN0002736, FBGN0005634, FBGN0001301, FBGN0011202, FBGN0036448, FBGN0020254, FBGN0087021, FBGN0000463, FBGN0259169, FBGN0041111, FBGN0000163, FBGN0000253, FBGN0026620, FBGN0033210, FBGN0053558	278	465	7937	1.10518	1	0.967897	99.9966
GOTERM_BP_FAT	GO:0051321~meiotic cell cycle	9	1.91083	0.469248	FBGN0002526, FBGN0004390, FBGN0001612, FBGN0014133, FBGN0085375, FBGN0002842, FBGN0002716, FBGN0011206, FBGN0026620	278	211	7937	1.21779	1	0.970176	99.9977
GOTERM_BP_FAT	GO:0007127~meiosis I	3	0.636943	0.469299	FBGN0001612, FBGN0002716, FBGN0011206	278	45	7937	1.90336	1	0.969843	99.9977
GOTERM_BP_FAT	GO:0022402~cell cycle process	20	4.24628	0.543978	FBGN0001612, FBGN0004390, FBGN0014133, FBGN0085375, FBGN0002842, FBGN0000472, FBGN0003165, FBGN0011766, FBGN0011206, FBGN0002716, FBGN0011202, FBGN0036448, FBGN0087021, FBGN0002526, FBGN0041111, FBGN0000163, FBGN0000253, FBGN0026620, FBGN0011739, FBGN0033210	278	547	7937	1.04389	1	0.983563	99.9998
GOTERM_BP_FAT	GO:0000278~mitotic cell cycle	13	2.76008	0.600241	FBGN0001612, FBGN0004390, FBGN0003162, FBGN0003165, FBGN0011766, FBGN0011202, FBGN0087021, FBGN0004198, FBGN0000163, FBGN0011739, FBGN0026620, FBGN0000253, FBGN0033210	278	358	7937	1.03674	1	0.990451	100
GOTERM_BP_FAT	GO:0022403~cell cycle phase	17	3.60934	0.666263	FBGN0001612, FBGN0004390, FBGN0014133, FBGN0085375, FBGN0002842, FBGN0003165, FBGN0011766, FBGN0011206, FBGN0002716, FBGN0011202, FBGN0036448, FBGN0087021, FBGN0002526, FBGN0000253, FBGN0011739, FBGN0026620, FBGN0033210	278	496	7937	0.978541	1	0.995424	100
GOTERM_BP_FAT	GO:0007017~microtubule-based process	14	2.9724	0.667196	FBGN0065092, FBGN0001612, FBGN0003887, FBGN0002736, FBGN0011202, FBGN0038785, FBGN0036448, FBGN0087021, FBGN0040395, FBGN0003890, FBGN0000163, FBGN0026620, FBGN0000253, FBGN0033210	278	406	7937	0.984495	1	0.995415	100
GOTERM_MF_FAT	GO:0008017~microtubule binding	3	0.636943	0.675764	FBGN0001612, FBGN0014133, FBGN0026620	290	63	7918	1.30016	1	0.999005	100
GOTERM_MF_FAT	GO:0015631~tubulin binding	3	0.636943	0.715987	FBGN0001612, FBGN0014133, FBGN0026620	290	68	7918	1.20456	1	0.999362	100
GOTERM_BP_FAT	GO:0000279~M phase	15	3.18471	0.790109	FBGN0001612, FBGN0004390, FBGN0014133, FBGN0085375, FBGN0002842, FBGN0003165, FBGN0002716, FBGN0011206, FBGN0011202, FBGN0036448, FBGN0087021, FBGN0002526, FBGN0000253, FBGN0026620, FBGN0033210	278	478	7937	0.895932	1	0.99919	100
GOTERM_BP_FAT	GO:0007051~spindle organization	7	1.4862	0.803691	FBGN0036448, FBGN0087021, FBGN0001612, FBGN0000253, FBGN0026620, FBGN0033210, FBGN0011202	278	225	7937	0.888233	1	0.999353	100
GOTERM_BP_FAT	GO:0000226~microtubule cytoskeleton organization	9	1.91083	0.823584	FBGN0036448, FBGN0087021, FBGN0001612, FBGN0002736, FBGN0000163, FBGN0000253, FBGN0026620, FBGN0033210, FBGN0011202	278	298	7937	0.862259	1	0.999575	100
GOTERM_BP_FAT	GO:0007052~mitotic spindle organization	5	1.06157	0.912079	FBGN0087021, FBGN0001612, FBGN0000253, FBGN0026620, FBGN0033210	278	194	7937	0.735834	1	0.999966	100
Annotation Cluster 101	Enrichment Score: 0.233582719032607
Category	Term	Count	%	PValue	Genes	List Total	Pop Hits	Pop Total	Fold Enrichment	Bonferroni	Benjamini	FDR
INTERPRO	IPR013525:ABC-2 type transporter	3	0.636943	0.124387	FBGN0032167, FBGN0031220, FBGN0003996	370	17	10196	4.86296	1	0.973939	86.2892
GOTERM_CC_FAT	GO:0043190~ATP-binding cassette (ABC) transporter complex	3	0.636943	0.446128	FBGN0032167, FBGN0031220, FBGN0003996	172	42	4786	1.98754	1	0.950662	99.9455
GOTERM_MF_FAT	GO:0016887~ATPase activity	14	2.9724	0.528506	FBGN0065092, FBGN0005634, FBGN0002905, FBGN0031220, FBGN0015776, FBGN0003996, FBGN0001219, FBGN0032167, FBGN0015777, FBGN0001218, FBGN0086347, FBGN0086902, FBGN0036104, FBGN0052369	290	353	7918	1.08286	1	0.994875	99.998
GOTERM_MF_FAT	GO:0042623~ATPase activity, coupled	12	2.54777	0.569762	FBGN0065092, FBGN0032167, FBGN0015777, FBGN0086347, FBGN0005634, FBGN0086902, FBGN0002905, FBGN0036104, FBGN0052369, FBGN0031220, FBGN0015776, FBGN0003996	290	307	7918	1.06724	1	0.996288	99.9995
INTERPRO	IPR003439:ABC transporter-like	3	0.636943	0.606961	FBGN0032167, FBGN0031220, FBGN0003996	370	56	10196	1.47625	1	0.999696	99.9999
INTERPRO	IPR017871:ABC transporter, conserved site	3	0.636943	0.626146	FBGN0032167, FBGN0031220, FBGN0003996	370	58	10196	1.42535	1	0.99978	100
GOTERM_MF_FAT	GO:0015405~P-P-bond-hydrolysis-driven transmembrane transporter activity	6	1.27389	0.68444	FBGN0032167, FBGN0015777, FBGN0038996, FBGN0031220, FBGN0015776, FBGN0003996	290	157	7918	1.04344	1	0.99908	100
GOTERM_MF_FAT	GO:0015399~primary active transmembrane transporter activity	6	1.27389	0.68444	FBGN0032167, FBGN0015777, FBGN0038996, FBGN0031220, FBGN0015776, FBGN0003996	290	157	7918	1.04344	1	0.99908	100
GOTERM_MF_FAT	GO:0042626~ATPase activity, coupled to transmembrane movement of substances	5	1.06157	0.737464	FBGN0032167, FBGN0015777, FBGN0031220, FBGN0015776, FBGN0003996	290	136	7918	1.0038	1	0.999558	100
GOTERM_MF_FAT	GO:0043492~ATPase activity, coupled to movement of substances	5	1.06157	0.737464	FBGN0032167, FBGN0015777, FBGN0031220, FBGN0015776, FBGN0003996	290	136	7918	1.0038	1	0.999558	100
GOTERM_MF_FAT	GO:0016820~hydrolase activity, acting on acid anhydrides, catalyzing transmembrane movement of substances	5	1.06157	0.747799	FBGN0032167, FBGN0015777, FBGN0031220, FBGN0015776, FBGN0003996	290	138	7918	0.989255	1	0.99958	100
INTERPRO	IPR003593:ATPase, AAA+ type, core	4	0.849257	0.835917	FBGN0010747, FBGN0032167, FBGN0031220, FBGN0003996	370	125	10196	0.881816	1	0.999998	100
SMART	SM00382:AAA	4	0.849257	0.908887	FBGN0010747, FBGN0032167, FBGN0031220, FBGN0003996	207	125	4824	0.745739	1	0.999997	100
Annotation Cluster 102	Enrichment Score: 0.2103249953468473
Category	Term	Count	%	PValue	Genes	List Total	Pop Hits	Pop Total	Fold Enrichment	Bonferroni	Benjamini	FDR
PIR_SUPERFAMILY	PIRSF800006:rhodopsin-like G protein-coupled receptors	3	0.636943	0.161968	FBGN0004573, FBGN0014019, FBGN0038063	95	20	2596	4.09895	1	1	85.9317
INTERPRO	IPR000276:7TM GPCR, rhodopsin-like	4	0.849257	0.606937	FBGN0004573, FBGN0028341, FBGN0014019, FBGN0038063	370	86	10196	1.28171	1	0.999727	99.9999
INTERPRO	IPR017452:GPCR, rhodopsin-like superfamily	3	0.636943	0.767139	FBGN0004573, FBGN0014019, FBGN0038063	370	76	10196	1.08777	1	0.999989	100
GOTERM_BP_FAT	GO:0007186~G-protein coupled receptor protein signaling pathway	9	1.91083	0.863841	FBGN0004573, FBGN0004625, FBGN0033756, FBGN0000121, FBGN0014019, FBGN0001085, FBGN0038063, FBGN0000253, FBGN0037960	278	314	7937	0.818322	1	0.999835	100
SP_PIR_KEYWORDS	transducer	6	1.27389	0.897094	FBGN0004573, FBGN0004625, FBGN0014019, FBGN0001085, FBGN0038063, FBGN0037960	436	234	12980	0.76335	1	0.997782	100
SP_PIR_KEYWORDS	g-protein coupled receptor	5	1.06157	0.936119	FBGN0004573, FBGN0014019, FBGN0001085, FBGN0038063, FBGN0037960	436	217	12980	0.685959	1	0.999263	100
Annotation Cluster 103	Enrichment Score: 0.20624415573399585
Category	Term	Count	%	PValue	Genes	List Total	Pop Hits	Pop Total	Fold Enrichment	Bonferroni	Benjamini	FDR
GOTERM_BP_FAT	GO:0008654~phospholipid biosynthetic process	3	0.636943	0.503395	FBGN0004625, FBGN0027579, FBGN0052699	278	48	7937	1.7844	1	0.977193	99.9992
GOTERM_BP_FAT	GO:0006644~phospholipid metabolic process	4	0.849257	0.566217	FBGN0004625, FBGN0027579, FBGN0052699, FBGN0034997	278	84	7937	1.35954	1	0.986643	99.9999
GOTERM_BP_FAT	GO:0019637~organophosphate metabolic process	4	0.849257	0.663824	FBGN0004625, FBGN0027579, FBGN0052699, FBGN0034997	278	97	7937	1.17733	1	0.995332	100
GOTERM_BP_FAT	GO:0008610~lipid biosynthetic process	4	0.849257	0.790822	FBGN0004625, FBGN0027579, FBGN0052699, FBGN0032078	278	119	7937	0.959676	1	0.999187	100
Annotation Cluster 104	Enrichment Score: 0.19683156592835224
Category	Term	Count	%	PValue	Genes	List Total	Pop Hits	Pop Total	Fold Enrichment	Bonferroni	Benjamini	FDR
GOTERM_BP_FAT	GO:0010259~multicellular organismal aging	4	0.849257	0.635577	FBGN0013984, FBGN0030529, FBGN0038197, FBGN0037960	278	93	7937	1.22797	1	0.993455	100
GOTERM_BP_FAT	GO:0007568~aging	4	0.849257	0.635577	FBGN0013984, FBGN0030529, FBGN0038197, FBGN0037960	278	93	7937	1.22797	1	0.993455	100
GOTERM_BP_FAT	GO:0008340~determination of adult life span	4	0.849257	0.635577	FBGN0013984, FBGN0030529, FBGN0038197, FBGN0037960	278	93	7937	1.22797	1	0.993455	100
Annotation Cluster 105	Enrichment Score: 0.1821035297388822
Category	Term	Count	%	PValue	Genes	List Total	Pop Hits	Pop Total	Fold Enrichment	Bonferroni	Benjamini	FDR
GOTERM_BP_FAT	GO:0033554~cellular response to stress	8	1.69851	0.417137	FBGN0011706, FBGN0036843, FBGN0002905, FBGN0043364, FBGN0002716, FBGN0011509, FBGN0033518, FBGN0011739	278	176	7937	1.29774	1	0.955728	99.9887
GOTERM_BP_FAT	GO:0006974~response to DNA damage stimulus	5	1.06157	0.574086	FBGN0011706, FBGN0036843, FBGN0002905, FBGN0002716, FBGN0011739	278	115	7937	1.24132	1	0.987514	99.9999
GOTERM_BP_FAT	GO:0006281~DNA repair	3	0.636943	0.876497	FBGN0036843, FBGN0002905, FBGN0002716	278	102	7937	0.839716	1	0.999885	100
GOTERM_BP_FAT	GO:0006259~DNA metabolic process	6	1.27389	0.89039	FBGN0010438, FBGN0036843, FBGN0000472, FBGN0002905, FBGN0011766, FBGN0002716	278	221	7937	0.775123	1	0.999924	100
Annotation Cluster 106	Enrichment Score: 0.17642845219924266
Category	Term	Count	%	PValue	Genes	List Total	Pop Hits	Pop Total	Fold Enrichment	Bonferroni	Benjamini	FDR
INTERPRO	IPR001993:Mitochondrial substrate carrier	4	0.849257	0.221981	FBGN0030218, FBGN0031359, FBGN0025111, FBGN0035567	370	45	10196	2.44949	1	0.988559	97.6593
INTERPRO	IPR018108:Mitochondrial substrate/solute carrier	4	0.849257	0.25109	FBGN0030218, FBGN0031359, FBGN0025111, FBGN0035567	370	48	10196	2.2964	1	0.992446	98.6768
GOTERM_BP_FAT	GO:0006839~mitochondrial transport	3	0.636943	0.556986	FBGN0030218, FBGN0031359, FBGN0035567	278	53	7937	1.61606	1	0.985492	99.9999
GOTERM_CC_FAT	GO:0005740~mitochondrial envelope	9	1.91083	0.712359	FBGN0027579, FBGN0011706, FBGN0030218, FBGN0031359, FBGN0025111, FBGN0035567, FBGN0038996, FBGN0033465, FBGN0011596	172	258	4786	0.97066	1	0.994741	100
GOTERM_CC_FAT	GO:0031966~mitochondrial membrane	8	1.69851	0.767242	FBGN0027579, FBGN0011706, FBGN0030218, FBGN0025111, FBGN0035567, FBGN0038996, FBGN0033465, FBGN0011596	172	241	4786	0.923671	1	0.997293	100
GOTERM_CC_FAT	GO:0044429~mitochondrial part	13	2.76008	0.810082	FBGN0010438, FBGN0027579, FBGN0038708, FBGN0042094, FBGN0030218, FBGN0001098, FBGN0035567, FBGN0011596, FBGN0011706, FBGN0025111, FBGN0031359, FBGN0038996, FBGN0033465	172	411	4786	0.880128	1	0.998491	100
GOTERM_CC_FAT	GO:0031090~organelle membrane	13	2.76008	0.871302	FBGN0030481, FBGN0027579, FBGN0030218, FBGN0035567, FBGN0011591, FBGN0011509, FBGN0011596, FBGN0011706, FBGN0030662, FBGN0025111, FBGN0053474, FBGN0038996, FBGN0033465	172	438	4786	0.825873	1	0.999438	100
GOTERM_CC_FAT	GO:0031967~organelle envelope	10	2.12314	0.876976	FBGN0065092, FBGN0027579, FBGN0011706, FBGN0030218, FBGN0031359, FBGN0025111, FBGN0035567, FBGN0038996, FBGN0033465, FBGN0011596	172	344	4786	0.808883	1	0.999459	100
GOTERM_CC_FAT	GO:0031975~envelope	10	2.12314	0.879045	FBGN0065092, FBGN0027579, FBGN0011706, FBGN0030218, FBGN0031359, FBGN0025111, FBGN0035567, FBGN0038996, FBGN0033465, FBGN0011596	172	345	4786	0.806539	1	0.999425	100
GOTERM_CC_FAT	GO:0005739~mitochondrion	16	3.39703	0.926834	FBGN0010438, FBGN0027579, FBGN0038708, FBGN0030218, FBGN0042094, FBGN0001098, FBGN0035567, FBGN0011596, FBGN0001219, FBGN0011706, FBGN0031359, FBGN0025111, FBGN0028426, FBGN0038996, FBGN0033465, FBGN0023537	172	571	4786	0.779701	1	0.99978	100
GOTERM_CC_FAT	GO:0005743~mitochondrial inner membrane	5	1.06157	0.933152	FBGN0030218, FBGN0025111, FBGN0035567, FBGN0038996, FBGN0033465	172	200	4786	0.69564	1	0.999813	100
GOTERM_CC_FAT	GO:0019866~organelle inner membrane	5	1.06157	0.956284	FBGN0030218, FBGN0025111, FBGN0035567, FBGN0038996, FBGN0033465	172	217	4786	0.641142	1	0.999905	100
Annotation Cluster 107	Enrichment Score: 0.16796486502053454
Category	Term	Count	%	PValue	Genes	List Total	Pop Hits	Pop Total	Fold Enrichment	Bonferroni	Benjamini	FDR
GOTERM_CC_FAT	GO:0019898~extrinsic to membrane	8	1.69851	0.311453	FBGN0001255, FBGN0004625, FBGN0033756, FBGN0033845, FBGN0031126, FBGN0015040, FBGN0051536, FBGN0038194	172	154	4786	1.44548	1	0.896701	99.132
GOTERM_CC_FAT	GO:0005624~membrane fraction	6	1.27389	0.328346	FBGN0004625, FBGN0000121, FBGN0031126, FBGN0015040, FBGN0004364, FBGN0038194	172	106	4786	1.57503	1	0.905183	99.3672
GOTERM_CC_FAT	GO:0005626~insoluble fraction	6	1.27389	0.357006	FBGN0004625, FBGN0000121, FBGN0031126, FBGN0015040, FBGN0004364, FBGN0038194	172	110	4786	1.51776	1	0.916246	99.6366
GOTERM_CC_FAT	GO:0000267~cell fraction	6	1.27389	0.378578	FBGN0004625, FBGN0000121, FBGN0031126, FBGN0015040, FBGN0004364, FBGN0038194	172	113	4786	1.47746	1	0.921226	99.7646
PIR_SUPERFAMILY	PIRSF000051:cytochrome P450 CYP3A5	3	0.636943	0.39016	FBGN0031126, FBGN0015040, FBGN0038194	95	37	2596	2.21565	1	1	99.5869
SP_PIR_KEYWORDS	endoplasmic reticulum	5	1.06157	0.71587	FBGN0001218, FBGN0052699, FBGN0031126, FBGN0015040, FBGN0038194	436	144	12980	1.0337	1	0.981287	100
SP_PIR_KEYWORDS	microsome	3	0.636943	0.741482	FBGN0031126, FBGN0015040, FBGN0038194	436	78	12980	1.14502	1	0.985231	100
GOTERM_MF_FAT	GO:0020037~heme binding	5	1.06157	0.757821	FBGN0000568, FBGN0031126, FBGN0051858, FBGN0015040, FBGN0038194	290	140	7918	0.975123	1	0.999634	100
GOTERM_MF_FAT	GO:0046906~tetrapyrrole binding	5	1.06157	0.757821	FBGN0000568, FBGN0031126, FBGN0051858, FBGN0015040, FBGN0038194	290	140	7918	0.975123	1	0.999634	100
INTERPRO	IPR002401:Cytochrome P450, E-class, group I	3	0.636943	0.773422	FBGN0031126, FBGN0015040, FBGN0038194	370	77	10196	1.07364	1	0.99999	100
INTERPRO	IPR017973:Cytochrome P450, C-terminal region	3	0.636943	0.818558	FBGN0031126, FBGN0015040, FBGN0038194	370	85	10196	0.972591	1	0.999998	100
INTERPRO	IPR001128:Cytochrome P450	3	0.636943	0.823597	FBGN0031126, FBGN0015040, FBGN0038194	370	86	10196	0.961282	1	0.999998	100
COG_ONTOLOGY	Secondary metabolites biosynthesis, transport, and catabolism	3	0.636943	0.829835	FBGN0031126, FBGN0015040, FBGN0038194	43	91	1237	0.948377	1	0.999993	99.9999
GOTERM_CC_FAT	GO:0005792~microsome	3	0.636943	0.834024	FBGN0031126, FBGN0015040, FBGN0038194	172	89	4786	0.937941	1	0.998865	100
GOTERM_CC_FAT	GO:0042598~vesicular fraction	3	0.636943	0.834024	FBGN0031126, FBGN0015040, FBGN0038194	172	89	4786	0.937941	1	0.998865	100
GOTERM_MF_FAT	GO:0005506~iron ion binding	8	1.69851	0.843627	FBGN0039776, FBGN0000568, FBGN0038347, FBGN0031126, FBGN0051858, FBGN0015040, FBGN0015222, FBGN0038194	290	260	7918	0.840106	1	0.999932	100
SP_PIR_KEYWORDS	Monooxygenase	3	0.636943	0.845282	FBGN0031126, FBGN0015040, FBGN0038194	436	98	12980	0.911346	1	0.994542	100
INTERPRO	IPR017972:Cytochrome P450, conserved site	3	0.636943	0.846952	FBGN0031126, FBGN0015040, FBGN0038194	370	91	10196	0.908465	1	0.999999	100
GOTERM_MF_FAT	GO:0009055~electron carrier activity	6	1.27389	0.866508	FBGN0036749, FBGN0086450, FBGN0038347, FBGN0031126, FBGN0015040, FBGN0038194	290	202	7918	0.810994	1	0.999963	100
SP_PIR_KEYWORDS	heme	3	0.636943	0.890777	FBGN0031126, FBGN0015040, FBGN0038194	436	111	12980	0.804612	1	0.997586	100
UP_SEQ_FEATURE	metal ion-binding site:Iron (heme axial ligand)	3	0.636943	0.931235	FBGN0031126, FBGN0015040, FBGN0038194	132	96	2975	0.704309	1	1	100
SP_PIR_KEYWORDS	iron	4	0.849257	0.939218	FBGN0038347, FBGN0031126, FBGN0015040, FBGN0038194	436	177	12980	0.672783	1	0.999293	100
Annotation Cluster 108	Enrichment Score: 0.1523554944745653
Category	Term	Count	%	PValue	Genes	List Total	Pop Hits	Pop Total	Fold Enrichment	Bonferroni	Benjamini	FDR
GOTERM_BP_FAT	GO:0006261~DNA-dependent DNA replication	3	0.636943	0.596822	FBGN0010438, FBGN0000472, FBGN0011766	278	57	7937	1.50265	1	0.990169	100
GOTERM_BP_FAT	GO:0006260~DNA replication	4	0.849257	0.656914	FBGN0010438, FBGN0000472, FBGN0002905, FBGN0011766	278	96	7937	1.1896	1	0.99492	100
GOTERM_BP_FAT	GO:0006259~DNA metabolic process	6	1.27389	0.89039	FBGN0010438, FBGN0036843, FBGN0000472, FBGN0002905, FBGN0011766, FBGN0002716	278	221	7937	0.775123	1	0.999924	100
Annotation Cluster 109	Enrichment Score: 0.14379924396834856
Category	Term	Count	%	PValue	Genes	List Total	Pop Hits	Pop Total	Fold Enrichment	Bonferroni	Benjamini	FDR
SP_PIR_KEYWORDS	ion transport	9	1.91083	0.266695	FBGN0026255, FBGN0015777, FBGN0038652, FBGN0051668, FBGN0028428, FBGN0019952, FBGN0026875, FBGN0015776, FBGN0065109	436	182	12980	1.47217	1	0.750777	98.0434
SP_PIR_KEYWORDS	ionic channel	4	0.849257	0.756386	FBGN0026255, FBGN0028428, FBGN0026875, FBGN0065109	436	117	12980	1.0178	1	0.985256	100
GOTERM_MF_FAT	GO:0005216~ion channel activity	6	1.27389	0.771716	FBGN0035458, FBGN0026255, FBGN0028428, FBGN0030529, FBGN0026875, FBGN0065109	290	175	7918	0.936118	1	0.999711	100
GOTERM_MF_FAT	GO:0022838~substrate specific channel activity	6	1.27389	0.792405	FBGN0035458, FBGN0026255, FBGN0028428, FBGN0030529, FBGN0026875, FBGN0065109	290	180	7918	0.910115	1	0.999773	100
GOTERM_MF_FAT	GO:0022803~passive transmembrane transporter activity	6	1.27389	0.818883	FBGN0035458, FBGN0026255, FBGN0028428, FBGN0030529, FBGN0026875, FBGN0065109	290	187	7918	0.876046	1	0.999879	100
GOTERM_MF_FAT	GO:0015267~channel activity	6	1.27389	0.818883	FBGN0035458, FBGN0026255, FBGN0028428, FBGN0030529, FBGN0026875, FBGN0065109	290	187	7918	0.876046	1	0.999879	100
GOTERM_MF_FAT	GO:0046873~metal ion transmembrane transporter activity	4	0.849257	0.916087	FBGN0035458, FBGN0028428, FBGN0065109, FBGN0011672	290	150	7918	0.728092	1	0.999993	100
GOTERM_MF_FAT	GO:0005261~cation channel activity	3	0.636943	0.933389	FBGN0035458, FBGN0028428, FBGN0065109	290	118	7918	0.694155	1	0.999998	100
Annotation Cluster 110	Enrichment Score: 0.13922476857796812
Category	Term	Count	%	PValue	Genes	List Total	Pop Hits	Pop Total	Fold Enrichment	Bonferroni	Benjamini	FDR
SP_PIR_KEYWORDS	transit peptide	5	1.06157	0.53427	FBGN0010438, FBGN0001098, FBGN0028426, FBGN0038996, FBGN0023537	436	114	12980	1.30573	1	0.935313	99.9938
SP_PIR_KEYWORDS	mitochondrion	6	1.27389	0.747455	FBGN0010438, FBGN0001098, FBGN0028426, FBGN0038996, FBGN0011596, FBGN0023537	436	185	12980	0.965534	1	0.985401	100
UP_SEQ_FEATURE	transit peptide:Mitochondrion	5	1.06157	0.749508	FBGN0010438, FBGN0001098, FBGN0028426, FBGN0038996, FBGN0023537	132	114	2975	0.988503	1	1	100
GOTERM_CC_FAT	GO:0031980~mitochondrial lumen	5	1.06157	0.820119	FBGN0010438, FBGN0038708, FBGN0042094, FBGN0001098, FBGN0038996	172	157	4786	0.886165	1	0.998627	100
GOTERM_CC_FAT	GO:0005759~mitochondrial matrix	5	1.06157	0.820119	FBGN0010438, FBGN0038708, FBGN0042094, FBGN0001098, FBGN0038996	172	157	4786	0.886165	1	0.998627	100
Annotation Cluster 111	Enrichment Score: 0.12728325156764528
Category	Term	Count	%	PValue	Genes	List Total	Pop Hits	Pop Total	Fold Enrichment	Bonferroni	Benjamini	FDR
GOTERM_BP_FAT	GO:0007267~cell-cell signaling	10	2.12314	0.324466	FBGN0001219, FBGN0000463, FBGN0033845, FBGN0002736, FBGN0024179, FBGN0000479, FBGN0024980, FBGN0039774, FBGN0003165, FBGN0001145	278	211	7937	1.3531	1	0.918594	99.8642
GOTERM_BP_FAT	GO:0007268~synaptic transmission	7	1.4862	0.651523	FBGN0001219, FBGN0024179, FBGN0000479, FBGN0024980, FBGN0039774, FBGN0003165, FBGN0001145	278	189	7937	1.05742	1	0.994681	100
GOTERM_BP_FAT	GO:0019226~transmission of nerve impulse	7	1.4862	0.685869	FBGN0001219, FBGN0024179, FBGN0000479, FBGN0024980, FBGN0039774, FBGN0003165, FBGN0001145	278	196	7937	1.01966	1	0.996248	100
GOTERM_BP_FAT	GO:0006836~neurotransmitter transport	4	0.849257	0.821839	FBGN0001219, FBGN0024980, FBGN0039774, FBGN0028886	278	126	7937	0.906361	1	0.999565	100
GOTERM_BP_FAT	GO:0007269~neurotransmitter secretion	3	0.636943	0.876497	FBGN0001219, FBGN0024980, FBGN0039774	278	102	7937	0.839716	1	0.999885	100
GOTERM_BP_FAT	GO:0003001~generation of a signal involved in cell-cell signaling	3	0.636943	0.879929	FBGN0001219, FBGN0024980, FBGN0039774	278	103	7937	0.831564	1	0.999893	100
GOTERM_BP_FAT	GO:0001505~regulation of neurotransmitter levels	3	0.636943	0.901597	FBGN0001219, FBGN0024980, FBGN0039774	278	110	7937	0.778646	1	0.999948	100
GOTERM_BP_FAT	GO:0032940~secretion by cell	3	0.636943	0.921884	FBGN0001219, FBGN0024980, FBGN0039774	278	118	7937	0.725857	1	0.999978	100
GOTERM_BP_FAT	GO:0046903~secretion	3	0.636943	0.936347	FBGN0001219, FBGN0024980, FBGN0039774	278	125	7937	0.685209	1	0.999989	100
Annotation Cluster 112	Enrichment Score: 0.115690565185182
Category	Term	Count	%	PValue	Genes	List Total	Pop Hits	Pop Total	Fold Enrichment	Bonferroni	Benjamini	FDR
GOTERM_BP_FAT	GO:0008104~protein localization	16	3.39703	0.391722	FBGN0036813, FBGN0032005, FBGN0002736, FBGN0005634, FBGN0034400, FBGN0001085, FBGN0011509, FBGN0020647, FBGN0011202, FBGN0020254, FBGN0010747, FBGN0038996, FBGN0000163, FBGN0026620, FBGN0003371, FBGN0015396	278	392	7937	1.16532	1	0.947799	99.9767
GOTERM_BP_FAT	GO:0046907~intracellular transport	12	2.54777	0.541417	FBGN0065092, FBGN0010747, FBGN0032005, FBGN0002736, FBGN0030218, FBGN0040395, FBGN0001301, FBGN0031359, FBGN0035567, FBGN0038996, FBGN0011509, FBGN0020647	278	313	7937	1.09458	1	0.98329	99.9998
GOTERM_BP_FAT	GO:0033365~protein localization in organelle	3	0.636943	0.832353	FBGN0010747, FBGN0011509, FBGN0020647	278	91	7937	0.941221	1	0.999647	100
GOTERM_BP_FAT	GO:0006886~intracellular protein transport	5	1.06157	0.862696	FBGN0010747, FBGN0032005, FBGN0038996, FBGN0011509, FBGN0020647	278	174	7937	0.820413	1	0.999833	100
GOTERM_BP_FAT	GO:0045184~establishment of protein localization	8	1.69851	0.875485	FBGN0010747, FBGN0036813, FBGN0032005, FBGN0005634, FBGN0034400, FBGN0038996, FBGN0011509, FBGN0020647	278	285	7937	0.801414	1	0.999883	100
GOTERM_BP_FAT	GO:0034613~cellular protein localization	5	1.06157	0.876874	FBGN0010747, FBGN0032005, FBGN0038996, FBGN0011509, FBGN0020647	278	179	7937	0.797496	1	0.999883	100
GOTERM_BP_FAT	GO:0006605~protein targeting	3	0.636943	0.898741	FBGN0010747, FBGN0011509, FBGN0020647	278	109	7937	0.78579	1	0.999943	100
GOTERM_BP_FAT	GO:0015031~protein transport	7	1.4862	0.927925	FBGN0010747, FBGN0036813, FBGN0032005, FBGN0034400, FBGN0038996, FBGN0011509, FBGN0020647	278	278	7937	0.718894	1	0.999984	100
GOTERM_BP_FAT	GO:0070727~cellular macromolecule localization	6	1.27389	0.932773	FBGN0010747, FBGN0032005, FBGN0002736, FBGN0038996, FBGN0011509, FBGN0020647	278	244	7937	0.702058	1	0.999987	100
Annotation Cluster 113	Enrichment Score: 0.10140741246036536
Category	Term	Count	%	PValue	Genes	List Total	Pop Hits	Pop Total	Fold Enrichment	Bonferroni	Benjamini	FDR
GOTERM_MF_FAT	GO:0042624~ATPase activity, uncoupled	7	1.4862	0.708177	FBGN0065092, FBGN0032167, FBGN0005634, FBGN0086902, FBGN0002905, FBGN0036104, FBGN0031220	290	192	7918	0.995438	1	0.999315	100
INTERPRO	IPR014021:Helicase, superfamily 1 and 2, ATP-binding	3	0.636943	0.747377	FBGN0086902, FBGN0002905, FBGN0036104	370	73	10196	1.13247	1	0.999986	100
INTERPRO	IPR014001:DEAD-like helicase, N-terminal	3	0.636943	0.760706	FBGN0086902, FBGN0002905, FBGN0036104	370	75	10196	1.10227	1	0.999988	100
INTERPRO	IPR001650:DNA/RNA helicase, C-terminal	3	0.636943	0.767139	FBGN0086902, FBGN0002905, FBGN0036104	370	76	10196	1.08777	1	0.999989	100
GOTERM_MF_FAT	GO:0070035~purine NTP-dependent helicase activity	3	0.636943	0.783926	FBGN0086902, FBGN0002905, FBGN0036104	290	78	7918	1.05013	1	0.999766	100
GOTERM_MF_FAT	GO:0008026~ATP-dependent helicase activity	3	0.636943	0.783926	FBGN0086902, FBGN0002905, FBGN0036104	290	78	7918	1.05013	1	0.999766	100
SMART	SM00487:DEXDc	3	0.636943	0.837559	FBGN0086902, FBGN0002905, FBGN0036104	207	75	4824	0.932174	1	0.999964	100
SMART	SM00490:HELICc	3	0.636943	0.842977	FBGN0086902, FBGN0002905, FBGN0036104	207	76	4824	0.919908	1	0.999959	100
GOTERM_MF_FAT	GO:0004386~helicase activity	3	0.636943	0.912387	FBGN0086902, FBGN0002905, FBGN0036104	290	109	7918	0.751471	1	0.999993	100
Annotation Cluster 114	Enrichment Score: 0.06273692754959215
Category	Term	Count	%	PValue	Genes	List Total	Pop Hits	Pop Total	Fold Enrichment	Bonferroni	Benjamini	FDR
GOTERM_BP_FAT	GO:0048285~organelle fission	5	1.06157	0.787251	FBGN0087021, FBGN0004390, FBGN0003165, FBGN0053474, FBGN0026620	278	153	7937	0.933018	1	0.999155	100
GOTERM_BP_FAT	GO:0007067~mitosis	4	0.849257	0.889715	FBGN0087021, FBGN0004390, FBGN0003165, FBGN0026620	278	146	7937	0.782202	1	0.999924	100
GOTERM_BP_FAT	GO:0000087~M phase of mitotic cell cycle	4	0.849257	0.895043	FBGN0087021, FBGN0004390, FBGN0003165, FBGN0026620	278	148	7937	0.771631	1	0.999935	100
GOTERM_BP_FAT	GO:0000280~nuclear division	4	0.849257	0.895043	FBGN0087021, FBGN0004390, FBGN0003165, FBGN0026620	278	148	7937	0.771631	1	0.999935	100
Annotation Cluster 115	Enrichment Score: 0.05938350904792675
Category	Term	Count	%	PValue	Genes	List Total	Pop Hits	Pop Total	Fold Enrichment	Bonferroni	Benjamini	FDR
GOTERM_BP_FAT	GO:0009798~axis specification	8	1.69851	0.557093	FBGN0014388, FBGN0004893, FBGN0004390, FBGN0000463, FBGN0003963, FBGN0002736, FBGN0003165, FBGN0000163	278	201	7937	1.13633	1	0.985319	99.9999
GOTERM_BP_FAT	GO:0007309~oocyte axis specification	3	0.636943	0.921884	FBGN0000463, FBGN0002736, FBGN0000163	278	118	7937	0.725857	1	0.999978	100
GOTERM_BP_FAT	GO:0007308~oocyte construction	3	0.636943	0.928425	FBGN0000463, FBGN0002736, FBGN0000163	278	121	7937	0.70786	1	0.999984	100
GOTERM_BP_FAT	GO:0048599~oocyte development	3	0.636943	0.938194	FBGN0000463, FBGN0002736, FBGN0000163	278	126	7937	0.67977	1	0.99999	100
GOTERM_BP_FAT	GO:0048469~cell maturation	3	0.636943	0.941737	FBGN0000463, FBGN0002736, FBGN0000163	278	128	7937	0.669149	1	0.999992	100
GOTERM_BP_FAT	GO:0021700~developmental maturation	3	0.636943	0.952679	FBGN0000463, FBGN0002736, FBGN0000163	278	135	7937	0.634452	1	0.999996	100
GOTERM_BP_FAT	GO:0009994~oocyte differentiation	3	0.636943	0.956743	FBGN0000463, FBGN0002736, FBGN0000163	278	138	7937	0.62066	1	0.999997	100
Annotation Cluster 116	Enrichment Score: 0.058609159354566495
Category	Term	Count	%	PValue	Genes	List Total	Pop Hits	Pop Total	Fold Enrichment	Bonferroni	Benjamini	FDR
GOTERM_BP_FAT	GO:0008380~RNA splicing	5	1.06157	0.765085	FBGN0002736, FBGN0000504, FBGN0004190, FBGN0028426, FBGN0033210	278	148	7937	0.964539	1	0.998788	100
GOTERM_BP_FAT	GO:0016071~mRNA metabolic process	7	1.4862	0.782547	FBGN0011666, FBGN0002736, FBGN0000504, FBGN0003165, FBGN0004190, FBGN0033210, FBGN0003435	278	219	7937	0.912569	1	0.999084	100
GOTERM_BP_FAT	GO:0006397~mRNA processing	6	1.27389	0.813361	FBGN0011666, FBGN0002736, FBGN0000504, FBGN0004190, FBGN0033210, FBGN0003435	278	194	7937	0.883001	1	0.999475	100
GOTERM_BP_FAT	GO:0000377~RNA splicing, via transesterification reactions with bulged adenosine as nucleophile	3	0.636943	0.938194	FBGN0000504, FBGN0004190, FBGN0033210	278	126	7937	0.67977	1	0.99999	100
GOTERM_BP_FAT	GO:0000398~nuclear mRNA splicing, via spliceosome	3	0.636943	0.938194	FBGN0000504, FBGN0004190, FBGN0033210	278	126	7937	0.67977	1	0.99999	100
GOTERM_BP_FAT	GO:0000375~RNA splicing, via transesterification reactions	3	0.636943	0.93999	FBGN0000504, FBGN0004190, FBGN0033210	278	127	7937	0.674418	1	0.999991	100
GOTERM_BP_FAT	GO:0006396~RNA processing	7	1.4862	0.964992	FBGN0011666, FBGN0002736, FBGN0000504, FBGN0004190, FBGN0028426, FBGN0033210, FBGN0003435	278	312	7937	0.640553	1	0.999999	100
Annotation Cluster 117	Enrichment Score: 0.04291048694330929
Category	Term	Count	%	PValue	Genes	List Total	Pop Hits	Pop Total	Fold Enrichment	Bonferroni	Benjamini	FDR
GOTERM_CC_FAT	GO:0005694~chromosome	9	1.91083	0.860817	FBGN0087021, FBGN0010438, FBGN0051151, FBGN0010228, FBGN0086902, FBGN0002716, FBGN0035158, FBGN0025525, FBGN0015396	172	304	4786	0.823784	1	0.999338	100
GOTERM_CC_FAT	GO:0000785~chromatin	3	0.636943	0.917507	FBGN0051151, FBGN0086902, FBGN0015396	172	113	4786	0.738732	1	0.999746	100
GOTERM_CC_FAT	GO:0044427~chromosomal part	6	1.27389	0.941344	FBGN0087021, FBGN0051151, FBGN0086902, FBGN0035158, FBGN0025525, FBGN0015396	172	243	4786	0.687051	1	0.999841	100
Annotation Cluster 118	Enrichment Score: 0.03515218885580778
Category	Term	Count	%	PValue	Genes	List Total	Pop Hits	Pop Total	Fold Enrichment	Bonferroni	Benjamini	FDR
GOTERM_BP_FAT	GO:0006366~transcription from RNA polymerase II promoter	3	0.636943	0.865652	FBGN0003415, FBGN0027592, FBGN0000504	278	99	7937	0.865162	1	0.999841	100
GOTERM_BP_FAT	GO:0006351~transcription, DNA-dependent	3	0.636943	0.94977	FBGN0003415, FBGN0027592, FBGN0000504	278	133	7937	0.643993	1	0.999995	100
GOTERM_BP_FAT	GO:0032774~RNA biosynthetic process	3	0.636943	0.954073	FBGN0003415, FBGN0027592, FBGN0000504	278	136	7937	0.629787	1	0.999997	100
Annotation Cluster 119	Enrichment Score: 0.0344228510701109
Category	Term	Count	%	PValue	Genes	List Total	Pop Hits	Pop Total	Fold Enrichment	Bonferroni	Benjamini	FDR
GOTERM_CC_FAT	GO:0070013~intracellular organelle lumen	16	3.39703	0.908039	FBGN0001148, FBGN0003415, FBGN0010438, FBGN0065080, FBGN0038708, FBGN0033845, FBGN0042094, FBGN0041210, FBGN0027592, FBGN0002842, FBGN0001098, FBGN0011766, FBGN0001218, FBGN0038996, FBGN0002643, FBGN0015396	172	556	4786	0.800736	1	0.999716	100
GOTERM_CC_FAT	GO:0043233~organelle lumen	16	3.39703	0.908039	FBGN0001148, FBGN0003415, FBGN0010438, FBGN0065080, FBGN0038708, FBGN0033845, FBGN0042094, FBGN0041210, FBGN0027592, FBGN0002842, FBGN0001098, FBGN0011766, FBGN0001218, FBGN0038996, FBGN0002643, FBGN0015396	172	556	4786	0.800736	1	0.999716	100
GOTERM_CC_FAT	GO:0005654~nucleoplasm	7	1.4862	0.919851	FBGN0001148, FBGN0003415, FBGN0033845, FBGN0041210, FBGN0027592, FBGN0011766, FBGN0002643	172	265	4786	0.735015	1	0.999739	100
GOTERM_CC_FAT	GO:0031974~membrane-enclosed lumen	16	3.39703	0.926834	FBGN0001148, FBGN0003415, FBGN0010438, FBGN0065080, FBGN0038708, FBGN0033845, FBGN0042094, FBGN0041210, FBGN0027592, FBGN0002842, FBGN0001098, FBGN0011766, FBGN0001218, FBGN0038996, FBGN0002643, FBGN0015396	172	571	4786	0.779701	1	0.99978	100
GOTERM_CC_FAT	GO:0044451~nucleoplasm part	6	1.27389	0.937148	FBGN0001148, FBGN0003415, FBGN0041210, FBGN0027592, FBGN0011766, FBGN0002643	172	240	4786	0.69564	1	0.999826	100
GOTERM_CC_FAT	GO:0031981~nuclear lumen	10	2.12314	0.943466	FBGN0001148, FBGN0003415, FBGN0065080, FBGN0033845, FBGN0041210, FBGN0027592, FBGN0002842, FBGN0011766, FBGN0002643, FBGN0015396	172	387	4786	0.719007	1	0.99984	100
Annotation Cluster 120	Enrichment Score: 0.0311636958457643
Category	Term	Count	%	PValue	Genes	List Total	Pop Hits	Pop Total	Fold Enrichment	Bonferroni	Benjamini	FDR
GOTERM_MF_FAT	GO:0004222~metalloendopeptidase activity	4	0.849257	0.563622	FBGN0033438, FBGN0003137, FBGN0051314, FBGN0029843	290	80	7918	1.36517	1	0.996218	99.9993
GOTERM_MF_FAT	GO:0008237~metallopeptidase activity	5	1.06157	0.867753	FBGN0033438, FBGN0003137, FBGN0051314, FBGN0052064, FBGN0029843	290	168	7918	0.812603	1	0.99996	100
SP_PIR_KEYWORDS	Protease	3	0.636943	0.998836	FBGN0019929, FBGN0033438, FBGN0051314	436	264	12980	0.338303	1	1	100
GOTERM_MF_FAT	GO:0004175~endopeptidase activity	7	1.4862	0.999442	FBGN0003295, FBGN0003415, FBGN0019929, FBGN0033438, FBGN0003137, FBGN0051314, FBGN0029843	290	457	7918	0.418215	1	1	100
GOTERM_MF_FAT	GO:0004252~serine-type endopeptidase activity	3	0.636943	0.999701	FBGN0003295, FBGN0003415, FBGN0019929	290	280	7918	0.292537	1	1	100
GOTERM_MF_FAT	GO:0008236~serine-type peptidase activity	3	0.636943	0.999889	FBGN0003295, FBGN0003415, FBGN0019929	290	308	7918	0.265943	1	1	100
GOTERM_MF_FAT	GO:0017171~serine hydrolase activity	3	0.636943	0.999897	FBGN0003295, FBGN0003415, FBGN0019929	290	310	7918	0.264227	1	1	100
GOTERM_MF_FAT	GO:0070011~peptidase activity, acting on L-amino acid peptides	9	1.91083	0.99992	FBGN0003295, FBGN0003415, FBGN0019929, FBGN0033438, FBGN0003137, FBGN0051314, FBGN0052369, FBGN0052064, FBGN0029843	290	612	7918	0.401521	1	1	100
GOTERM_MF_FAT	GO:0008233~peptidase activity	9	1.91083	0.999972	FBGN0003295, FBGN0003415, FBGN0019929, FBGN0033438, FBGN0003137, FBGN0051314, FBGN0052369, FBGN0052064, FBGN0029843	290	648	7918	0.379215	1	1	100
GOTERM_BP_FAT	GO:0006508~proteolysis	9	1.91083	0.999994	FBGN0019929, FBGN0033438, FBGN0036813, FBGN0051314, FBGN0052369, FBGN0003892, FBGN0000173, FBGN0052064, FBGN0029843	278	731	7937	0.351509	1	1	100
Annotation Cluster 121	Enrichment Score: 0.003435528852773558
Category	Term	Count	%	PValue	Genes	List Total	Pop Hits	Pop Total	Fold Enrichment	Bonferroni	Benjamini	FDR
GOTERM_MF_FAT	GO:0060090~molecular adaptor activity	5	1.06157	0.971469	FBGN0031762, FBGN0011966, FBGN0011958, FBGN0011858, FBGN0053558	290	230	7918	0.593553	1	1	100
GOTERM_MF_FAT	GO:0000498~base pairing with RNA	4	0.849257	0.990412	FBGN0065080, FBGN0011966, FBGN0011958, FBGN0011858	290	226	7918	0.483247	1	1	100
GOTERM_MF_FAT	GO:0000496~base pairing	4	0.849257	0.990412	FBGN0065080, FBGN0011966, FBGN0011958, FBGN0011858	290	226	7918	0.483247	1	1	100
GOTERM_MF_FAT	GO:0030533~triplet codon-amino acid adaptor activity	3	0.636943	0.996972	FBGN0011966, FBGN0011958, FBGN0011858	290	213	7918	0.384556	1	1	100
GOTERM_MF_FAT	GO:0000499~base pairing with mRNA	3	0.636943	0.996972	FBGN0011966, FBGN0011958, FBGN0011858	290	213	7918	0.384556	1	1	100
GOTERM_CC_FAT	GO:0005829~cytosol	7	1.4862	0.998914	FBGN0046114, FBGN0011966, FBGN0027279, FBGN0011958, FBGN0011858, FBGN0038197, FBGN0033518	172	437	4786	0.445719	1	1	100
GOTERM_BP_FAT	GO:0006412~translation	5	1.06157	0.999992	FBGN0011966, FBGN0011958, FBGN0011858, FBGN0034087, FBGN0038996	278	520	7937	0.274523	1	1	100

## Sheet: ClassIV_DAVID
Annotation Cluster 1	Enrichment Score: 2.0986120666574566
Category	Term	Count	%	PValue	Genes	List Total	Pop Hits	Pop Total	Fold Enrichment	Bonferroni	Benjamini	FDR
GOTERM_BP_FAT	GO:0014902~myotube differentiation	4	1.74672	0.00489908	FBGN0041096, FBGN0026179, FBGN0029082, FBGN0014011	122	23	7937	11.3143	0.991796	0.79831	7.44566
GOTERM_BP_FAT	GO:0007520~myoblast fusion	4	1.74672	0.00489908	FBGN0041096, FBGN0026179, FBGN0029082, FBGN0014011	122	23	7937	11.3143	0.991796	0.79831	7.44566
GOTERM_BP_FAT	GO:0000768~syncytium formation by plasma membrane fusion	4	1.74672	0.00489908	FBGN0041096, FBGN0026179, FBGN0029082, FBGN0014011	122	23	7937	11.3143	0.991796	0.79831	7.44566
GOTERM_BP_FAT	GO:0006949~syncytium formation	4	1.74672	0.00489908	FBGN0041096, FBGN0026179, FBGN0029082, FBGN0014011	122	23	7937	11.3143	0.991796	0.79831	7.44566
GOTERM_BP_FAT	GO:0051146~striated muscle cell differentiation	5	2.18341	0.0170333	FBGN0041096, FBGN0026179, FBGN0029082, FBGN0003900, FBGN0014011	122	65	7937	5.00441	1	0.845397	23.7131
GOTERM_BP_FAT	GO:0042692~muscle cell differentiation	5	2.18341	0.0260958	FBGN0041096, FBGN0026179, FBGN0029082, FBGN0003900, FBGN0014011	122	74	7937	4.39577	1	0.884103	34.0713
Annotation Cluster 2	Enrichment Score: 1.5304840810888876
Category	Term	Count	%	PValue	Genes	List Total	Pop Hits	Pop Total	Fold Enrichment	Bonferroni	Benjamini	FDR
GOTERM_BP_FAT	GO:0045596~negative regulation of cell differentiation	7	3.05677	0.000946874	FBGN0004872, FBGN0011666, FBGN0000015, FBGN0028582, FBGN0035752, FBGN0015609, FBGN0004595	122	75	7937	6.07202	0.604056	0.604056	1.48142
GOTERM_BP_FAT	GO:0019827~stem cell maintenance	3	1.31004	0.0896404	FBGN0004872, FBGN0011666, FBGN0035752	122	33	7937	5.91431	1	0.927507	77.2278
GOTERM_BP_FAT	GO:0048863~stem cell differentiation	3	1.31004	0.0943265	FBGN0004872, FBGN0011666, FBGN0035752	122	34	7937	5.74036	1	0.932226	79.0061
GOTERM_BP_FAT	GO:0048864~stem cell development	3	1.31004	0.0943265	FBGN0004872, FBGN0011666, FBGN0035752	122	34	7937	5.74036	1	0.932226	79.0061
Annotation Cluster 3	Enrichment Score: 1.5157623535573543
Category	Term	Count	%	PValue	Genes	List Total	Pop Hits	Pop Total	Fold Enrichment	Bonferroni	Benjamini	FDR
INTERPRO	IPR011993:Pleckstrin homology-type	6	2.62009	0.0264013	FBGN0030065, FBGN0031079, FBGN0085412, FBGN0051158, FBGN0026179, FBGN0024248	164	105	10196	3.55261	0.999907	0.990363	30.6128
INTERPRO	IPR001849:Pleckstrin homology	5	2.18341	0.0318615	FBGN0031079, FBGN0085412, FBGN0051158, FBGN0026179, FBGN0024248	164	75	10196	4.14472	0.999987	0.939733	35.7437
SMART	SM00233:PH	5	2.18341	0.0337149	FBGN0031079, FBGN0085412, FBGN0051158, FBGN0026179, FBGN0024248	80	75	4824	4.02	0.937837	0.750676	30.6155
Annotation Cluster 4	Enrichment Score: 1.3256826549978797
Category	Term	Count	%	PValue	Genes	List Total	Pop Hits	Pop Total	Fold Enrichment	Bonferroni	Benjamini	FDR
GOTERM_CC_FAT	GO:0005682~snRNP U5	4	1.74672	0.00247657	FBGN0033688, FBGN0003938, FBGN0003933, FBGN0043021	85	16	4786	14.0765	0.315718	0.315718	2.92754
GOTERM_BP_FAT	GO:0006396~RNA processing	11	4.80349	0.0204848	FBGN0031628, FBGN0029857, FBGN0011666, FBGN0033688, FBGN0011638, FBGN0038953, FBGN0003938, FBGN0003933, FBGN0043021, FBGN0087035, FBGN0003930	122	312	7937	2.29369	1	0.841215	27.8258
GOTERM_BP_FAT	GO:0000377~RNA splicing, via transesterification reactions with bulged adenosine as nucleophile	6	2.62009	0.0431055	FBGN0031628, FBGN0033688, FBGN0003938, FBGN0003933, FBGN0043021, FBGN0003930	122	126	7937	3.09797	1	0.90874	50.0524
GOTERM_BP_FAT	GO:0000398~nuclear mRNA splicing, via spliceosome	6	2.62009	0.0431055	FBGN0031628, FBGN0033688, FBGN0003938, FBGN0003933, FBGN0043021, FBGN0003930	122	126	7937	3.09797	1	0.90874	50.0524
GOTERM_BP_FAT	GO:0000375~RNA splicing, via transesterification reactions	6	2.62009	0.044346	FBGN0031628, FBGN0033688, FBGN0003938, FBGN0003933, FBGN0043021, FBGN0003930	122	127	7937	3.07358	1	0.891182	51.0628
GOTERM_CC_FAT	GO:0030532~small nuclear ribonucleoprotein complex	5	2.18341	0.0570703	FBGN0033688, FBGN0003938, FBGN0003933, FBGN0043021, FBGN0003930	85	83	4786	3.39192	0.999875	0.98884	50.5465
GOTERM_BP_FAT	GO:0008380~RNA splicing	6	2.62009	0.0753429	FBGN0031628, FBGN0033688, FBGN0003938, FBGN0003933, FBGN0043021, FBGN0003930	122	148	7937	2.63746	1	0.947477	70.8909
GOTERM_BP_FAT	GO:0006397~mRNA processing	7	3.05677	0.0756823	FBGN0031628, FBGN0011666, FBGN0033688, FBGN0003938, FBGN0003933, FBGN0043021, FBGN0003930	122	194	7937	2.34743	1	0.942194	71.0588
GOTERM_BP_FAT	GO:0016071~mRNA metabolic process	7	3.05677	0.117362	FBGN0031628, FBGN0011666, FBGN0033688, FBGN0003938, FBGN0003933, FBGN0043021, FBGN0003930	122	219	7937	2.07946	1	0.929646	86.0103
GOTERM_CC_FAT	GO:0030529~ribonucleoprotein complex	9	3.93013	0.346732	FBGN0031628, FBGN0033688, FBGN0011638, FBGN0003274, FBGN0003938, FBGN0003933, FBGN0043021, FBGN0087035, FBGN0003930	85	379	4786	1.33708	1	0.999709	99.3914
Annotation Cluster 5	Enrichment Score: 1.2738735634234428
Category	Term	Count	%	PValue	Genes	List Total	Pop Hits	Pop Total	Fold Enrichment	Bonferroni	Benjamini	FDR
INTERPRO	IPR000618:Insect cuticle protein	6	2.62009	0.0273628	FBGN0033728, FBGN0085491, FBGN0035281, FBGN0033602, FBGN0036110, FBGN0002440	164	106	10196	3.5191	0.999934	0.959606	31.5431
GOTERM_MF_FAT	GO:0005214~structural constituent of chitin-based cuticle	6	2.62009	0.0325115	FBGN0033728, FBGN0085491, FBGN0035281, FBGN0033602, FBGN0036110, FBGN0002440	129	110	7918	3.34799	0.999969	0.994423	35.9011
GOTERM_MF_FAT	GO:0042302~structural constituent of cuticle	6	2.62009	0.0446516	FBGN0033728, FBGN0085491, FBGN0035281, FBGN0033602, FBGN0036110, FBGN0002440	129	120	7918	3.06899	0.999999	0.991613	45.9173
GOTERM_MF_FAT	GO:0005198~structural molecule activity	11	4.80349	0.202055	FBGN0033728, FBGN0034135, FBGN0085491, FBGN0035281, FBGN0003274, FBGN0033602, FBGN0014076, FBGN0036952, FBGN0051363, FBGN0036110, FBGN0002440	129	456	7918	1.48065	1	0.99367	95.2032
Annotation Cluster 6	Enrichment Score: 1.1684473114233846
Category	Term	Count	%	PValue	Genes	List Total	Pop Hits	Pop Total	Fold Enrichment	Bonferroni	Benjamini	FDR
GOTERM_BP_FAT	GO:0008361~regulation of cell size	7	3.05677	0.000946874	FBGN0022073, FBGN0015609, FBGN0010194, FBGN0028386, FBGN0003209, FBGN0024248, FBGN0014011	122	75	7937	6.07202	0.604056	0.604056	1.48142
GOTERM_BP_FAT	GO:0032535~regulation of cellular component size	7	3.05677	0.0039204	FBGN0022073, FBGN0015609, FBGN0010194, FBGN0028386, FBGN0003209, FBGN0024248, FBGN0014011	122	99	7937	4.60002	0.978543	0.853516	6.00108
GOTERM_BP_FAT	GO:0035272~exocrine system development	8	3.49345	0.00522605	FBGN0015380, FBGN0000015, FBGN0010453, FBGN0003900, FBGN0010194, FBGN0003209, FBGN0087035, FBGN0014011	122	139	7937	3.74431	0.994051	0.722274	7.92362
GOTERM_BP_FAT	GO:0007431~salivary gland development	8	3.49345	0.00522605	FBGN0015380, FBGN0000015, FBGN0010453, FBGN0003900, FBGN0010194, FBGN0003209, FBGN0087035, FBGN0014011	122	139	7937	3.74431	0.994051	0.722274	7.92362
GOTERM_BP_FAT	GO:0016049~cell growth	5	2.18341	0.00596246	FBGN0015609, FBGN0010194, FBGN0003209, FBGN0024248, FBGN0014011	122	48	7937	6.77681	0.997116	0.689555	8.99168
GOTERM_BP_FAT	GO:0048589~developmental growth	6	2.62009	0.00733539	FBGN0015609, FBGN0010194, FBGN0003388, FBGN0003209, FBGN0024248, FBGN0014011	122	80	7937	4.8793	0.999254	0.698828	10.952
GOTERM_BP_FAT	GO:0022612~gland morphogenesis	7	3.05677	0.00776286	FBGN0015380, FBGN0010453, FBGN0003900, FBGN0010194, FBGN0003209, FBGN0087035, FBGN0014011	122	114	7937	3.99475	0.99951	0.663385	11.5542
GOTERM_BP_FAT	GO:0007435~salivary gland morphogenesis	7	3.05677	0.00776286	FBGN0015380, FBGN0010453, FBGN0003900, FBGN0010194, FBGN0003209, FBGN0087035, FBGN0014011	122	114	7937	3.99475	0.99951	0.663385	11.5542
GOTERM_BP_FAT	GO:0048732~gland development	8	3.49345	0.0121046	FBGN0015380, FBGN0000015, FBGN0010453, FBGN0003900, FBGN0010194, FBGN0003209, FBGN0087035, FBGN0014011	122	163	7937	3.193	0.999993	0.774362	17.4587
GOTERM_BP_FAT	GO:0040007~growth	6	2.62009	0.0261051	FBGN0015609, FBGN0010194, FBGN0003388, FBGN0003209, FBGN0024248, FBGN0014011	122	110	7937	3.54858	1	0.863304	34.0813
GOTERM_BP_FAT	GO:0048588~developmental cell growth	3	1.31004	0.0760307	FBGN0015609, FBGN0010194, FBGN0024248	122	30	7937	6.50574	1	0.936836	71.2302
GOTERM_BP_FAT	GO:0048729~tissue morphogenesis	8	3.49345	0.0828807	FBGN0010453, FBGN0011225, FBGN0015609, FBGN0003900, FBGN0003388, FBGN0004919, FBGN0003209, FBGN0014011	122	247	7937	2.10712	1	0.934748	74.4128
GOTERM_BP_FAT	GO:0001558~regulation of cell growth	3	1.31004	0.0850268	FBGN0022073, FBGN0028386, FBGN0024248	122	32	7937	6.09913	1	0.928174	75.3401
GOTERM_BP_FAT	GO:0048565~gut development	4	1.74672	0.0999478	FBGN0000015, FBGN0003900, FBGN0003388, FBGN0003209	122	73	7937	3.56479	1	0.928686	80.9677
GOTERM_BP_FAT	GO:0016331~morphogenesis of embryonic epithelium	5	2.18341	0.110516	FBGN0011225, FBGN0003900, FBGN0003388, FBGN0003209, FBGN0014011	122	120	7937	2.71072	1	0.93459	84.1994
GOTERM_BP_FAT	GO:0002009~morphogenesis of an epithelium	7	3.05677	0.128804	FBGN0010453, FBGN0011225, FBGN0015609, FBGN0003900, FBGN0003388, FBGN0003209, FBGN0014011	122	225	7937	2.02401	1	0.936209	88.6099
[truncated: 376 more rows]

## Sheet: ClassV_DAVID
Annotation Cluster 1	Enrichment Score: 2.1520384970626956
Category	Term	Count	%	PValue	Genes	List Total	Pop Hits	Pop Total	Fold Enrichment	Bonferroni	Benjamini	FDR
[truncated: 396 more rows]

## Sheet: ClassVI_DAVID
Annotation Cluster 1	Enrichment Score: 2.0396267982720424
[truncated: 591 more rows]

[truncated: 3 more sheets: ClassVII_DAVID, ClassVIII_DAVID, ClassIX_DAVID]
